# Supplementary material for: Matched computed tomography segmentation and demographic data for oropharyngeal cancer radiomics challenges
Source: Sci Data. 2017 Jul 4;4:170077. doi: 10.1038/sdata.2017.77 (PMC5497772; doi:10.1038/sdata.2017.77)
Supplement: Supplementary file 1 [file sdata201777-isa1.zip]

Archive with 4 entries (4 files):
- i_Investigation.txt
- s_study_Fuller.txt
- a_HPV_Fuller.txt
- a_local_control_Fuller.txt
