# Supplementary material for: Matched computed tomography segmentation and demographic data for oropharyngeal cancer radiomics challenges
Source: Sci Data. 2017 Jul 4;4:170077. doi: 10.1038/sdata.2017.77 (PMC5497772; doi:10.1038/sdata.2017.77)
Supplement: Supplementary file 1 [file sdata201777-isa1.zip › i_Investigation.txt]

# Investigation File generated for Scientific Data with Investigation File Authoring Tool version 0.1.0 on 03/05/2017 - This metadata file is CC0
ONTOLOGY SOURCE REFERENCE
Term Source Name	OMIABIS	NCBITAXON	UBERON	PATO	UO	ERO	OBI	NCIT	EFO	MMO
Term Source File		http://data.bioontology.org/ontologies/NCBITAXON	http://data.bioontology.org/ontologies/UBERON	http://data.bioontology.org/ontologies/PATO	http://data.bioontology.org/ontologies/UO	http://data.bioontology.org/ontologies/ERO	http://data.bioontology.org/ontologies/OBI	http://data.bioontology.org/ontologies/NCIT	http://data.bioontology.org/ontologies/EFO	http://data.bioontology.org/ontologies/MMO
Term Source Version		2016AB	releases/2014-06-15	unknown	unknown	2013-08-02	2014-08-18	17.03d	2.83	2.27
Term Source Description		National Center for Biotechnology Information (NCBI) Organismal Classification	Uber Anatomy Ontology	Phenotypic Quality Ontology	Units of Measurement Ontology	Eagle-I Research Resource Ontology	Ontology for Biomedical Investigations	National Cancer Institute Thesaurus	Experimental Factor Ontology	Measurement Method Ontology
INVESTIGATION
Investigation Identifier
Investigation Title
Investigation Description
Investigation Submission Date
Investigation Public Release Date
INVESTIGATION PUBLICATIONS
Investigation PubMed ID
Investigation Publication DOI
Investigation Publication Author List
Investigation Publication Title
Investigation Publication Status
Investigation Publication Status Term Accession Number
Investigation Publication Status Term Source REF
INVESTIGATION CONTACTS
Investigation Person Last Name
Investigation Person Mid Initials
Investigation Person First Name
Investigation Person Address
Investigation Person Phone
Investigation Person Fax
Investigation Person Email
Investigation Person Affiliation
Investigation Person Roles
Investigation Person Roles Term Accession Number
Investigation Person Roles Term Source REF
STUDY
Study Identifier	10.1038/sdata.2017.77
Study Title	Matched computed tomography segmentation and demographic data for oropharyngeal cancer radiomics challenges
Study Submission Date	11/01/2017
Study Public Release Date	04/07/2017
Study Description	http://www.nature.com/articles/sdata201777#abstract
Study File Name	s_study_Fuller.txt
Comment[Subject Keywords]	//;///;//;///
Comment[Manuscript Licence]	CC BY-4.0
Comment[Experimental Metadata Licence]	CC0
Comment[Supplementary Information File Name]		Supplementary Information
Comment[Supplementary Information File Type]	x-zip-compressed	vnd.openxmlformats-officedocument.spreadsheetml.sheet
Comment[Supplementary Information File URL]	http://www.nature.com/articles/sdata201777#supplementary-information	http://www.nature.com/articles/sdata201777#supplementary-information
Comment[Data Repository]	figshare;figshare
Comment[Data Record Accession]	doi:10.6084/m9.figshare.c.3757403.v1; doi:10.6084/m9.figshare.c.3757385.v1
Comment[Data Record URI]	https://doi.org/10.6084/m9.figshare.c.3757403.v1;https://doi.org/10.6084/m9.figshare.c.3757385.v1
STUDY DESIGN DESCRIPTORS
Study Design Type	data integration objective	organism part comparison design
Study Design Type Term Accession Number	ERO:0100092	OBI:0001422
Study Design Type Term Source REF	ERO	OBI
STUDY PUBLICATIONS
Study PubMed ID
Study Publication DOI
Study Publication Author List
Study Publication Title
Study Publication Status
Study Publication Status Term Accession Number
Study Publication Status Term Source REF
STUDY FACTORS
Study Factor Name	tumour subsite	tumour grade
Study Factor Type	Organism Part	tumor stage
Study Factor Type Term Accession Number	NCIT:C103199	http://www.ebi.ac.uk/efo/EFO_0004925
Study Factor Type Term Source REF	NCIT	EFO
STUDY ASSAYS
Study Assay Measurement Type	human papilloma virus infection	CT scan
Study Assay Measurement Type Term Accession Number	http://www.ebi.ac.uk/efo/EFO_0001668	ERO:0001900
Study Assay Measurement Type Term Source REF	EFO	ERO
Study Assay Technology Type	in-situ hybridization	digital curation
Study Assay Technology Type Term Accession Number	OBI:0001686	OBI:0302914
Study Assay Technology Type Term Source REF	OBI	OBI
Study Assay Technology Platform	""	""
Study Assay File Name	a_HPV_Fuller.txt	a_local_control_Fuller.txt
STUDY PROTOCOLS
Study Protocol Name	Study Population and eligibilty criteria	HPV Detection	Imaging Characteristics	Manual Segmentation of regions of interest (ROIs)	Data de-identification
Study Protocol Type	selection	In Situ Hybridization Analysis of HPV 16 DNA Sequences	computed tomography	data transformation	Deidentification
Study Protocol Type Term Accession Number	OBI:0001928	NCIT:C87052	MMO:0000128	OBI:0200000	NCIT:C45970
Study Protocol Type Term Source REF	OBI	NCIT	MMO	OBI	NCIT
Study Protocol Description					
Study Protocol URI	""	""	""	""	""
Study Protocol Version					
Study Protocol Parameters Name	""	""	instrument; manufacturer; slice thickness; tube current	""	""
Study Protocol Parameters Name Term Accession Number	""	""	""	""	""
Study Protocol Parameters Name Term Source REF	""	""	""	""	""
Study Protocol Components Name	""	""	""	""	""
Study Protocol Components Type	""	""	""	""	""
Study Protocol Components Type Term Accession Number	""	""	""	""	""
Study Protocol Components Type Term Source REF	""	""	""	""	""
STUDY CONTACTS
Study Person Last Name
Study Person First Name
Study Person Mid Initials
Study Person Email
Study Person Phone
Study Person Fax
Study Person Address
Study Person Affiliation
Study Person Roles
Study Person Roles Term Accession Number
Study Person Roles Term Source REF
Comment[Study Person ORCID]
Comment[Funder]
Comment[FundRef ID]
Comment[Funder Term Source REF]
Comment[Grant Identifier]
