# Supplementary material for: Matched computed tomography segmentation and demographic data for oropharyngeal cancer radiomics challenges
Source: Sci Data. 2017 Jul 4;4:170077. doi: 10.1038/sdata.2017.77 (PMC5497772; doi:10.1038/sdata.2017.77)
Supplement: Supplementary file 1 [file sdata201777-isa1.zip › s_study_Fuller.txt]

Source Name	Material Type	Term Source REF	Term Accession Number	Characteristics[organism]	Term Source REF	Term Accession Number	Characteristics[organism part]	Term Source REF	Term Accession Number	Characteristics[sex]	Term Source REF	Term Accession Number	Characteristics[age at diagnosis]	Unit	Term Source REF	Term Accession Number	Characteristics[ethnic group]	Term Source REF	Term Accession Number	Protocol REF	Sample Name	Factor Value[tumour subsite]	Factor Value[tumour grade]
ClinicStation electronic medical records	medical record	OMIABIS	OMIABIS:0001026	Homo sapiens	NCBITAXON	NCBITaxon:9606	tonsil	UBERON	UBERON:0002372	male	PATO	PATO:0000384	77	year	UO	UO:0000036	Caucasian	ERO	ERO:0001975	Study Population and eligibilty criteria	Patient_431	Tonsil	NA
ClinicStation electronic medical records	medical record	OMIABIS	OMIABIS:0001026	Homo sapiens	NCBITAXON	NCBITaxon:9606	posterior part of tongue	UBERON	UBERON:0010033	male	PATO	PATO:0000384	50	year	UO	UO:0000036	Caucasian	ERO	ERO:0001975	Study Population and eligibilty criteria	Patient_396	BOT	II
ClinicStation electronic medical records	medical record	OMIABIS	OMIABIS:0001026	Homo sapiens	NCBITAXON	NCBITaxon:9606	posterior part of tongue	UBERON	UBERON:0010033	male	PATO	PATO:0000384	59	year	UO	UO:0000036	Caucasian	ERO	ERO:0001975	Study Population and eligibilty criteria	Patient_360	BOT	NA
ClinicStation electronic medical records	medical record	OMIABIS	OMIABIS:0001026	Homo sapiens	NCBITAXON	NCBITaxon:9606	tonsil	UBERON	UBERON:0002372	male	PATO	PATO:0000384	53	year	UO	UO:0000036	Caucasian	ERO	ERO:0001975	Study Population and eligibilty criteria	Patient_404	Tonsil	III
ClinicStation electronic medical records	medical record	OMIABIS	OMIABIS:0001026	Homo sapiens	NCBITAXON	NCBITaxon:9606	posterior part of tongue	UBERON	UBERON:0010033	male	PATO	PATO:0000384	57	year	UO	UO:0000036	Caucasian	ERO	ERO:0001975	Study Population and eligibilty criteria	Patient_458	BOT	NA
ClinicStation electronic medical records	medical record	OMIABIS	OMIABIS:0001026	Homo sapiens	NCBITAXON	NCBITaxon:9606				male	PATO	PATO:0000384	64	year	UO	UO:0000036	Caucasian	ERO	ERO:0001975	Study Population and eligibilty criteria	Patient_470	Other	II
ClinicStation electronic medical records	medical record	OMIABIS	OMIABIS:0001026	Homo sapiens	NCBITAXON	NCBITaxon:9606	glossopharyngeal sulcus			male	PATO	PATO:0000384	58	year	UO	UO:0000036	Caucasian	ERO	ERO:0001975	Study Population and eligibilty criteria	Patient_485	GPS	II
ClinicStation electronic medical records	medical record	OMIABIS	OMIABIS:0001026	Homo sapiens	NCBITAXON	NCBITaxon:9606	glossopharyngeal sulcus			male	PATO	PATO:0000384	69	year	UO	UO:0000036	Caucasian	ERO	ERO:0001975	Study Population and eligibilty criteria	Patient_345	GPS	II-III
ClinicStation electronic medical records	medical record	OMIABIS	OMIABIS:0001026	Homo sapiens	NCBITAXON	NCBITaxon:9606	posterior part of tongue	UBERON	UBERON:0010033	female	PATO	PATO:0000383	60	year	UO	UO:0000036	African American	ERO	ERO:0001974	Study Population and eligibilty criteria	Patient_412	BOT	II
ClinicStation electronic medical records	medical record	OMIABIS	OMIABIS:0001026	Homo sapiens	NCBITAXON	NCBITaxon:9606	posterior part of tongue	UBERON	UBERON:0010033	male	PATO	PATO:0000384	53	year	UO	UO:0000036	Caucasian	ERO	ERO:0001975	Study Population and eligibilty criteria	Patient_416	BOT	II
ClinicStation electronic medical records	medical record	OMIABIS	OMIABIS:0001026	Homo sapiens	NCBITAXON	NCBITaxon:9606	tonsil	UBERON	UBERON:0002372	male	PATO	PATO:0000384	56	year	UO	UO:0000036	Caucasian	ERO	ERO:0001975	Study Population and eligibilty criteria	Patient_430	Tonsil	II
ClinicStation electronic medical records	medical record	OMIABIS	OMIABIS:0001026	Homo sapiens	NCBITAXON	NCBITaxon:9606	posterior part of tongue	UBERON	UBERON:0010033	male	PATO	PATO:0000384	54	year	UO	UO:0000036	Caucasian	ERO	ERO:0001975	Study Population and eligibilty criteria	Patient_418	BOT	II
ClinicStation electronic medical records	medical record	OMIABIS	OMIABIS:0001026	Homo sapiens	NCBITAXON	NCBITaxon:9606	tonsil	UBERON	UBERON:0002372	male	PATO	PATO:0000384	70	year	UO	UO:0000036	Caucasian	ERO	ERO:0001975	Study Population and eligibilty criteria	Patient_444	Tonsil	III
ClinicStation electronic medical records	medical record	OMIABIS	OMIABIS:0001026	Homo sapiens	NCBITAXON	NCBITaxon:9606	posterior part of tongue	UBERON	UBERON:0010033	female	PATO	PATO:0000383	48	year	UO	UO:0000036	Caucasian	ERO	ERO:0001975	Study Population and eligibilty criteria	Patient_366	BOT	III
ClinicStation electronic medical records	medical record	OMIABIS	OMIABIS:0001026	Homo sapiens	NCBITAXON	NCBITaxon:9606	posterior part of tongue	UBERON	UBERON:0010033	male	PATO	PATO:0000384	61	year	UO	UO:0000036	Caucasian	ERO	ERO:0001975	Study Population and eligibilty criteria	Patient_482	BOT	III
ClinicStation electronic medical records	medical record	OMIABIS	OMIABIS:0001026	Homo sapiens	NCBITAXON	NCBITaxon:9606	posterior part of tongue	UBERON	UBERON:0010033	male	PATO	PATO:0000384	52	year	UO	UO:0000036	Caucasian	ERO	ERO:0001975	Study Population and eligibilty criteria	Patient_368	BOT	II
ClinicStation electronic medical records	medical record	OMIABIS	OMIABIS:0001026	Homo sapiens	NCBITAXON	NCBITaxon:9606	posterior part of tongue	UBERON	UBERON:0010033	male	PATO	PATO:0000384	57	year	UO	UO:0000036	Caucasian	ERO	ERO:0001975	Study Population and eligibilty criteria	Patient_402	BOT	III
ClinicStation electronic medical records	medical record	OMIABIS	OMIABIS:0001026	Homo sapiens	NCBITAXON	NCBITaxon:9606	posterior part of tongue	UBERON	UBERON:0010033	male	PATO	PATO:0000384	81	year	UO	UO:0000036	Caucasian	ERO	ERO:0001975	Study Population and eligibilty criteria	Patient_433	BOT	III
ClinicStation electronic medical records	medical record	OMIABIS	OMIABIS:0001026	Homo sapiens	NCBITAXON	NCBITaxon:9606	tonsil	UBERON	UBERON:0002372	male	PATO	PATO:0000384	74	year	UO	UO:0000036	Caucasian	ERO	ERO:0001975	Study Population and eligibilty criteria	Patient_378	Tonsil	NA
ClinicStation electronic medical records	medical record	OMIABIS	OMIABIS:0001026	Homo sapiens	NCBITAXON	NCBITaxon:9606	tonsil	UBERON	UBERON:0002372	male	PATO	PATO:0000384	55	year	UO	UO:0000036	Caucasian	ERO	ERO:0001975	Study Population and eligibilty criteria	Patient_437	Tonsil	III
ClinicStation electronic medical records	medical record	OMIABIS	OMIABIS:0001026	Homo sapiens	NCBITAXON	NCBITaxon:9606	posterior part of tongue	UBERON	UBERON:0010033	male	PATO	PATO:0000384	41	year	UO	UO:0000036	Caucasian	ERO	ERO:0001975	Study Population and eligibilty criteria	Patient_409	BOT	III
ClinicStation electronic medical records	medical record	OMIABIS	OMIABIS:0001026	Homo sapiens	NCBITAXON	NCBITaxon:9606	posterior part of tongue	UBERON	UBERON:0010033	male	PATO	PATO:0000384	46	year	UO	UO:0000036	Caucasian	ERO	ERO:0001975	Study Population and eligibilty criteria	Patient_439	BOT	III
ClinicStation electronic medical records	medical record	OMIABIS	OMIABIS:0001026	Homo sapiens	NCBITAXON	NCBITaxon:9606	tonsil	UBERON	UBERON:0002372	male	PATO	PATO:0000384	60	year	UO	UO:0000036	Caucasian	ERO	ERO:0001975	Study Population and eligibilty criteria	Patient_347	Tonsil	NA
ClinicStation electronic medical records	medical record	OMIABIS	OMIABIS:0001026	Homo sapiens	NCBITAXON	NCBITaxon:9606	tonsil	UBERON	UBERON:0002372	male	PATO	PATO:0000384	47	year	UO	UO:0000036	Caucasian	ERO	ERO:0001975	Study Population and eligibilty criteria	Patient_440	Tonsil	III
ClinicStation electronic medical records	medical record	OMIABIS	OMIABIS:0001026	Homo sapiens	NCBITAXON	NCBITaxon:9606	posterior part of tongue	UBERON	UBERON:0010033	male	PATO	PATO:0000384	44	year	UO	UO:0000036	Caucasian	ERO	ERO:0001975	Study Population and eligibilty criteria	Patient_464	BOT	II
ClinicStation electronic medical records	medical record	OMIABIS	OMIABIS:0001026	Homo sapiens	NCBITAXON	NCBITaxon:9606	posterior part of tongue	UBERON	UBERON:0010033	female	PATO	PATO:0000383	57	year	UO	UO:0000036	Caucasian	ERO	ERO:0001975	Study Population and eligibilty criteria	Patient_349	BOT	II
ClinicStation electronic medical records	medical record	OMIABIS	OMIABIS:0001026	Homo sapiens	NCBITAXON	NCBITaxon:9606	posterior part of tongue	UBERON	UBERON:0010033	male	PATO	PATO:0000384	66	year	UO	UO:0000036	Caucasian	ERO	ERO:0001975	Study Population and eligibilty criteria	Patient_421	BOT	II
ClinicStation electronic medical records	medical record	OMIABIS	OMIABIS:0001026	Homo sapiens	NCBITAXON	NCBITaxon:9606	posterior part of tongue	UBERON	UBERON:0010033	male	PATO	PATO:0000384	53	year	UO	UO:0000036	Caucasian	ERO	ERO:0001975	Study Population and eligibilty criteria	Patient_446	BOT	III
ClinicStation electronic medical records	medical record	OMIABIS	OMIABIS:0001026	Homo sapiens	NCBITAXON	NCBITaxon:9606	posterior part of tongue	UBERON	UBERON:0010033	male	PATO	PATO:0000384	65	year	UO	UO:0000036	Caucasian	ERO	ERO:0001975	Study Population and eligibilty criteria	Patient_472	BOT	III
ClinicStation electronic medical records	medical record	OMIABIS	OMIABIS:0001026	Homo sapiens	NCBITAXON	NCBITaxon:9606	tonsil	UBERON	UBERON:0002372	male	PATO	PATO:0000384	52	year	UO	UO:0000036	Caucasian	ERO	ERO:0001975	Study Population and eligibilty criteria	Patient_448	Tonsil	II
ClinicStation electronic medical records	medical record	OMIABIS	OMIABIS:0001026	Homo sapiens	NCBITAXON	NCBITaxon:9606	posterior part of tongue	UBERON	UBERON:0010033	male	PATO	PATO:0000384	77	year	UO	UO:0000036	Caucasian	ERO	ERO:0001975	Study Population and eligibilty criteria	Patient_474	BOT	NA
ClinicStation electronic medical records	medical record	OMIABIS	OMIABIS:0001026	Homo sapiens	NCBITAXON	NCBITaxon:9606	tonsil	UBERON	UBERON:0002372	male	PATO	PATO:0000384	51	year	UO	UO:0000036	Caucasian	ERO	ERO:0001975	Study Population and eligibilty criteria	Patient_358	Tonsil	II
ClinicStation electronic medical records	medical record	OMIABIS	OMIABIS:0001026	Homo sapiens	NCBITAXON	NCBITaxon:9606	posterior part of tongue	UBERON	UBERON:0010033	male	PATO	PATO:0000384	64	year	UO	UO:0000036	Caucasian	ERO	ERO:0001975	Study Population and eligibilty criteria	Patient_449	BOT	III
ClinicStation electronic medical records	medical record	OMIABIS	OMIABIS:0001026	Homo sapiens	NCBITAXON	NCBITaxon:9606	posterior part of tongue	UBERON	UBERON:0010033	male	PATO	PATO:0000384	51	year	UO	UO:0000036	Caucasian	ERO	ERO:0001975	Study Population and eligibilty criteria	Patient_476	BOT	II
ClinicStation electronic medical records	medical record	OMIABIS	OMIABIS:0001026	Homo sapiens	NCBITAXON	NCBITaxon:9606	posterior part of tongue	UBERON	UBERON:0010033	male	PATO	PATO:0000384	58	year	UO	UO:0000036	Caucasian	ERO	ERO:0001975	Study Population and eligibilty criteria	Patient_425	BOT	III
ClinicStation electronic medical records	medical record	OMIABIS	OMIABIS:0001026	Homo sapiens	NCBITAXON	NCBITaxon:9606	tonsil	UBERON	UBERON:0002372	male	PATO	PATO:0000384	55	year	UO	UO:0000036	Caucasian	ERO	ERO:0001975	Study Population and eligibilty criteria	Patient_452	Tonsil	III
ClinicStation electronic medical records	medical record	OMIABIS	OMIABIS:0001026	Homo sapiens	NCBITAXON	NCBITaxon:9606	tonsil	UBERON	UBERON:0002372	male	PATO	PATO:0000384	55	year	UO	UO:0000036	Caucasian	ERO	ERO:0001975	Study Population and eligibilty criteria	Patient_397	Tonsil	III
ClinicStation electronic medical records	medical record	OMIABIS	OMIABIS:0001026	Homo sapiens	NCBITAXON	NCBITaxon:9606	tonsil	UBERON	UBERON:0002372	male	PATO	PATO:0000384	57	year	UO	UO:0000036	Caucasian	ERO	ERO:0001975	Study Population and eligibilty criteria	Patient_427	Tonsil	III
ClinicStation electronic medical records	medical record	OMIABIS	OMIABIS:0001026	Homo sapiens	NCBITAXON	NCBITaxon:9606	posterior part of tongue	UBERON	UBERON:0010033	male	PATO	PATO:0000384	65	year	UO	UO:0000036	Caucasian	ERO	ERO:0001975	Study Population and eligibilty criteria	Patient_453	BOT	II
ClinicStation electronic medical records	medical record	OMIABIS	OMIABIS:0001026	Homo sapiens	NCBITAXON	NCBITaxon:9606	posterior part of tongue	UBERON	UBERON:0010033	male	PATO	PATO:0000384	45	year	UO	UO:0000036	Caucasian	ERO	ERO:0001975	Study Population and eligibilty criteria	Patient_484	BOT	NA
ClinicStation electronic medical records	medical record	OMIABIS	OMIABIS:0001026	Homo sapiens	NCBITAXON	NCBITaxon:9606	tonsil	UBERON	UBERON:0002372	female	PATO	PATO:0000383	41	year	UO	UO:0000036	Caucasian	ERO	ERO:0001975	Study Population and eligibilty criteria	Patient_428	Tonsil	III
ClinicStation electronic medical records	medical record	OMIABIS	OMIABIS:0001026	Homo sapiens	NCBITAXON	NCBITaxon:9606	tonsil	UBERON	UBERON:0002372	male	PATO	PATO:0000384	56	year	UO	UO:0000036	Caucasian	ERO	ERO:0001975	Study Population and eligibilty criteria	Patient_455	Tonsil	NA
ClinicStation electronic medical records	medical record	OMIABIS	OMIABIS:0001026	Homo sapiens	NCBITAXON	NCBITaxon:9606	posterior part of tongue	UBERON	UBERON:0010033	male	PATO	PATO:0000384	63	year	UO	UO:0000036	Caucasian	ERO	ERO:0001975	Study Population and eligibilty criteria	Patient_488	BOT	II
ClinicStation electronic medical records	medical record	OMIABIS	OMIABIS:0001026	Homo sapiens	NCBITAXON	NCBITaxon:9606	posterior part of tongue	UBERON	UBERON:0010033	male	PATO	PATO:0000384	76	year	UO	UO:0000036	Caucasian	ERO	ERO:0001975	Study Population and eligibilty criteria	Patient_372	BOT	III
ClinicStation electronic medical records	medical record	OMIABIS	OMIABIS:0001026	Homo sapiens	NCBITAXON	NCBITaxon:9606	tonsil	UBERON	UBERON:0002372	male	PATO	PATO:0000384	54	year	UO	UO:0000036	African American	ERO	ERO:0001974	Study Population and eligibilty criteria	Patient_371	Tonsil	NA
ClinicStation electronic medical records	medical record	OMIABIS	OMIABIS:0001026	Homo sapiens	NCBITAXON	NCBITaxon:9606	pharyngeal wall			female	PATO	PATO:0000383	52	year	UO	UO:0000036	Caucasian	ERO	ERO:0001975	Study Population and eligibilty criteria	Patient_403	Pharyngeal_wall	II-III
ClinicStation electronic medical records	medical record	OMIABIS	OMIABIS:0001026	Homo sapiens	NCBITAXON	NCBITaxon:9606	tonsil	UBERON	UBERON:0002372	male	PATO	PATO:0000384	56	year	UO	UO:0000036	Caucasian	ERO	ERO:0001975	Study Population and eligibilty criteria	Patient_434	Tonsil	III
ClinicStation electronic medical records	medical record	OMIABIS	OMIABIS:0001026	Homo sapiens	NCBITAXON	NCBITaxon:9606	tonsil	UBERON	UBERON:0002372	male	PATO	PATO:0000384	60	year	UO	UO:0000036	Caucasian	ERO	ERO:0001975	Study Population and eligibilty criteria	Patient_460	Tonsil	III
ClinicStation electronic medical records	medical record	OMIABIS	OMIABIS:0001026	Homo sapiens	NCBITAXON	NCBITaxon:9606	posterior part of tongue	UBERON	UBERON:0010033	male	PATO	PATO:0000384	63	year	UO	UO:0000036	Caucasian	ERO	ERO:0001975	Study Population and eligibilty criteria	Patient_435	BOT	III
ClinicStation electronic medical records	medical record	OMIABIS	OMIABIS:0001026	Homo sapiens	NCBITAXON	NCBITaxon:9606	posterior part of tongue	UBERON	UBERON:0010033	male	PATO	PATO:0000384	69	year	UO	UO:0000036	Caucasian	ERO	ERO:0001975	Study Population and eligibilty criteria	Patient_493	BOT	II
ClinicStation electronic medical records	medical record	OMIABIS	OMIABIS:0001026	Homo sapiens	NCBITAXON	NCBITaxon:9606	posterior part of tongue	UBERON	UBERON:0010033	male	PATO	PATO:0000384	74	year	UO	UO:0000036	Caucasian	ERO	ERO:0001975	Study Population and eligibilty criteria	Patient_436	BOT	III
ClinicStation electronic medical records	medical record	OMIABIS	OMIABIS:0001026	Homo sapiens	NCBITAXON	NCBITaxon:9606	posterior part of tongue	UBERON	UBERON:0010033	male	PATO	PATO:0000384	63	year	UO	UO:0000036	Caucasian	ERO	ERO:0001975	Study Population and eligibilty criteria	Patient_461	BOT	III
ClinicStation electronic medical records	medical record	OMIABIS	OMIABIS:0001026	Homo sapiens	NCBITAXON	NCBITaxon:9606	posterior part of tongue	UBERON	UBERON:0010033	female	PATO	PATO:0000383	54	year	UO	UO:0000036	Caucasian	ERO	ERO:0001975	Study Population and eligibilty criteria	Patient_466	BOT	II
ClinicStation electronic medical records	medical record	OMIABIS	OMIABIS:0001026	Homo sapiens	NCBITAXON	NCBITaxon:9606	tonsil	UBERON	UBERON:0002372	male	PATO	PATO:0000384	59	year	UO	UO:0000036	Caucasian	ERO	ERO:0001975	Study Population and eligibilty criteria	Patient_351	Tonsil	II
ClinicStation electronic medical records	medical record	OMIABIS	OMIABIS:0001026	Homo sapiens	NCBITAXON	NCBITaxon:9606	tonsil	UBERON	UBERON:0002372	female	PATO	PATO:0000383	30	year	UO	UO:0000036	Latino	ERO	ERO:0001980	Study Population and eligibilty criteria	Patient_388	Tonsil	I-II
ClinicStation electronic medical records	medical record	OMIABIS	OMIABIS:0001026	Homo sapiens	NCBITAXON	NCBITaxon:9606	posterior part of tongue	UBERON	UBERON:0010033	male	PATO	PATO:0000384	64	year	UO	UO:0000036	Caucasian	ERO	ERO:0001975	Study Population and eligibilty criteria	Patient_467	BOT	NA
ClinicStation electronic medical records	medical record	OMIABIS	OMIABIS:0001026	Homo sapiens	NCBITAXON	NCBITaxon:9606	tonsil	UBERON	UBERON:0002372	male	PATO	PATO:0000384	51	year	UO	UO:0000036	Caucasian	ERO	ERO:0001975	Study Population and eligibilty criteria	Patient_352	Tonsil	III
ClinicStation electronic medical records	medical record	OMIABIS	OMIABIS:0001026	Homo sapiens	NCBITAXON	NCBITaxon:9606	tonsil	UBERON	UBERON:0002372	male	PATO	PATO:0000384	63	year	UO	UO:0000036	Caucasian	ERO	ERO:0001975	Study Population and eligibilty criteria	Patient_390	Tonsil	II
ClinicStation electronic medical records	medical record	OMIABIS	OMIABIS:0001026	Homo sapiens	NCBITAXON	NCBITaxon:9606	tonsil	UBERON	UBERON:0002372	male	PATO	PATO:0000384	51	year	UO	UO:0000036	Caucasian	ERO	ERO:0001975	Study Population and eligibilty criteria	Patient_423	Tonsil	III
ClinicStation electronic medical records	medical record	OMIABIS	OMIABIS:0001026	Homo sapiens	NCBITAXON	NCBITaxon:9606	posterior part of tongue	UBERON	UBERON:0010033	female	PATO	PATO:0000383	48	year	UO	UO:0000036	Caucasian	ERO	ERO:0001975	Study Population and eligibilty criteria	Patient_353	BOT	II
ClinicStation electronic medical records	medical record	OMIABIS	OMIABIS:0001026	Homo sapiens	NCBITAXON	NCBITaxon:9606	tonsil	UBERON	UBERON:0002372	male	PATO	PATO:0000384	40	year	UO	UO:0000036	Latino	ERO	ERO:0001980	Study Population and eligibilty criteria	Patient_392	Tonsil	III
ClinicStation electronic medical records	medical record	OMIABIS	OMIABIS:0001026	Homo sapiens	NCBITAXON	NCBITaxon:9606	tonsil	UBERON	UBERON:0002372	female	PATO	PATO:0000383	74	year	UO	UO:0000036	Caucasian	ERO	ERO:0001975	Study Population and eligibilty criteria	Patient_424	Tonsil	II
ClinicStation electronic medical records	medical record	OMIABIS	OMIABIS:0001026	Homo sapiens	NCBITAXON	NCBITaxon:9606	posterior part of tongue	UBERON	UBERON:0010033	female	PATO	PATO:0000383	58	year	UO	UO:0000036	Caucasian	ERO	ERO:0001975	Study Population and eligibilty criteria	Patient_361	BOT	II
ClinicStation electronic medical records	medical record	OMIABIS	OMIABIS:0001026	Homo sapiens	NCBITAXON	NCBITaxon:9606	posterior part of tongue	UBERON	UBERON:0010033	male	PATO	PATO:0000384	62	year	UO	UO:0000036	Native American	ERO	ERO:0001984	Study Population and eligibilty criteria	Patient_477	BOT	II-III
ClinicStation electronic medical records	medical record	OMIABIS	OMIABIS:0001026	Homo sapiens	NCBITAXON	NCBITaxon:9606	posterior part of tongue	UBERON	UBERON:0010033	male	PATO	PATO:0000384	59	year	UO	UO:0000036	Caucasian	ERO	ERO:0001975	Study Population and eligibilty criteria	Patient_362	BOT	III
ClinicStation electronic medical records	medical record	OMIABIS	OMIABIS:0001026	Homo sapiens	NCBITAXON	NCBITaxon:9606				male	PATO	PATO:0000384	60	year	UO	UO:0000036	Caucasian	ERO	ERO:0001975	Study Population and eligibilty criteria	Patient_398	Other	II
ClinicStation electronic medical records	medical record	OMIABIS	OMIABIS:0001026	Homo sapiens	NCBITAXON	NCBITaxon:9606	tonsil	UBERON	UBERON:0002372	female	PATO	PATO:0000383	57	year	UO	UO:0000036	Caucasian	ERO	ERO:0001975	Study Population and eligibilty criteria	Patient_479	Tonsil	NA
ClinicStation electronic medical records	medical record	OMIABIS	OMIABIS:0001026	Homo sapiens	NCBITAXON	NCBITaxon:9606	posterior part of tongue	UBERON	UBERON:0010033	male	PATO	PATO:0000384	53	year	UO	UO:0000036	Caucasian	ERO	ERO:0001975	Study Population and eligibilty criteria	Patient_364	BOT	NA
ClinicStation electronic medical records	medical record	OMIABIS	OMIABIS:0001026	Homo sapiens	NCBITAXON	NCBITaxon:9606	posterior part of tongue	UBERON	UBERON:0010033	male	PATO	PATO:0000384	55	year	UO	UO:0000036	Caucasian	ERO	ERO:0001975	Study Population and eligibilty criteria	Patient_399	BOT	NA
ClinicStation electronic medical records	medical record	OMIABIS	OMIABIS:0001026	Homo sapiens	NCBITAXON	NCBITaxon:9606	posterior part of tongue	UBERON	UBERON:0010033	male	PATO	PATO:0000384	72	year	UO	UO:0000036	Caucasian	ERO	ERO:0001975	Study Population and eligibilty criteria	Patient_429	BOT	II
ClinicStation electronic medical records	medical record	OMIABIS	OMIABIS:0001026	Homo sapiens	NCBITAXON	NCBITaxon:9606	tonsil	UBERON	UBERON:0002372	female	PATO	PATO:0000383	56	year	UO	UO:0000036	Caucasian	ERO	ERO:0001975	Study Population and eligibilty criteria	Patient_456	Tonsil	II-III
ClinicStation electronic medical records	medical record	OMIABIS	OMIABIS:0001026	Homo sapiens	NCBITAXON	NCBITaxon:9606	tonsil	UBERON	UBERON:0002372	female	PATO	PATO:0000383	49	year	UO	UO:0000036	Caucasian	ERO	ERO:0001975	Study Population and eligibilty criteria	Patient_373	Tonsil	III
ClinicStation electronic medical records	medical record	OMIABIS	OMIABIS:0001026	Homo sapiens	NCBITAXON	NCBITaxon:9606	tonsil	UBERON	UBERON:0002372	male	PATO	PATO:0000384	49	year	UO	UO:0000036	Caucasian	ERO	ERO:0001975	Study Population and eligibilty criteria	Patient_405	Tonsil	II
ClinicStation electronic medical records	medical record	OMIABIS	OMIABIS:0001026	Homo sapiens	NCBITAXON	NCBITaxon:9606	posterior part of tongue	UBERON	UBERON:0010033	male	PATO	PATO:0000384	65	year	UO	UO:0000036	Caucasian	ERO	ERO:0001975	Study Population and eligibilty criteria	Patient_489	BOT	III
ClinicStation electronic medical records	medical record	OMIABIS	OMIABIS:0001026	Homo sapiens	NCBITAXON	NCBITaxon:9606	tonsil	UBERON	UBERON:0002372	male	PATO	PATO:0000384	53	year	UO	UO:0000036	Latino	ERO	ERO:0001980	Study Population and eligibilty criteria	Patient_374	Tonsil	NA
ClinicStation electronic medical records	medical record	OMIABIS	OMIABIS:0001026	Homo sapiens	NCBITAXON	NCBITaxon:9606	tonsil	UBERON	UBERON:0002372	male	PATO	PATO:0000384	63	year	UO	UO:0000036	Caucasian	ERO	ERO:0001975	Study Population and eligibilty criteria	Patient_406	Tonsil	III
ClinicStation electronic medical records	medical record	OMIABIS	OMIABIS:0001026	Homo sapiens	NCBITAXON	NCBITaxon:9606	posterior part of tongue	UBERON	UBERON:0010033	male	PATO	PATO:0000384	58	year	UO	UO:0000036	Latino	ERO	ERO:0001980	Study Population and eligibilty criteria	Patient_490	BOT	NA
ClinicStation electronic medical records	medical record	OMIABIS	OMIABIS:0001026	Homo sapiens	NCBITAXON	NCBITaxon:9606	tonsil	UBERON	UBERON:0002372	male	PATO	PATO:0000384	79	year	UO	UO:0000036	Asian	ERO	ERO:0001981	Study Population and eligibilty criteria	Patient_376	Tonsil	II
ClinicStation electronic medical records	medical record	OMIABIS	OMIABIS:0001026	Homo sapiens	NCBITAXON	NCBITaxon:9606	posterior part of tongue	UBERON	UBERON:0010033	female	PATO	PATO:0000383	60	year	UO	UO:0000036	African American	ERO	ERO:0001974	Study Population and eligibilty criteria	Patient_407	BOT	III
ClinicStation electronic medical records	medical record	OMIABIS	OMIABIS:0001026	Homo sapiens	NCBITAXON	NCBITaxon:9606	posterior part of tongue	UBERON	UBERON:0010033	female	PATO	PATO:0000383	63	year	UO	UO:0000036	African American	ERO	ERO:0001974	Study Population and eligibilty criteria	Patient_343	BOT	II
ClinicStation electronic medical records	medical record	OMIABIS	OMIABIS:0001026	Homo sapiens	NCBITAXON	NCBITaxon:9606	tonsil	UBERON	UBERON:0002372	male	PATO	PATO:0000384	49	year	UO	UO:0000036	Caucasian	ERO	ERO:0001975	Study Population and eligibilty criteria	Patient_381	Tonsil	III
ClinicStation electronic medical records	medical record	OMIABIS	OMIABIS:0001026	Homo sapiens	NCBITAXON	NCBITaxon:9606	tonsil	UBERON	UBERON:0002372	male	PATO	PATO:0000384	51	year	UO	UO:0000036	Caucasian	ERO	ERO:0001975	Study Population and eligibilty criteria	Patient_462	Tonsil	III
ClinicStation electronic medical records	medical record	OMIABIS	OMIABIS:0001026	Homo sapiens	NCBITAXON	NCBITaxon:9606	posterior part of tongue	UBERON	UBERON:0010033	male	PATO	PATO:0000384	81	year	UO	UO:0000036	Caucasian	ERO	ERO:0001975	Study Population and eligibilty criteria	Patient_344	BOT	IV
ClinicStation electronic medical records	medical record	OMIABIS	OMIABIS:0001026	Homo sapiens	NCBITAXON	NCBITaxon:9606	posterior part of tongue	UBERON	UBERON:0010033	male	PATO	PATO:0000384	82	year	UO	UO:0000036	Caucasian	ERO	ERO:0001975	Study Population and eligibilty criteria	Patient_383	BOT	III
ClinicStation electronic medical records	medical record	OMIABIS	OMIABIS:0001026	Homo sapiens	NCBITAXON	NCBITaxon:9606	tonsil	UBERON	UBERON:0002372	male	PATO	PATO:0000384	57	year	UO	UO:0000036	African American	ERO	ERO:0001974	Study Population and eligibilty criteria	Patient_414	Tonsil	II
ClinicStation electronic medical records	medical record	OMIABIS	OMIABIS:0001026	Homo sapiens	NCBITAXON	NCBITaxon:9606	posterior part of tongue	UBERON	UBERON:0010033	male	PATO	PATO:0000384	72	year	UO	UO:0000036	Caucasian	ERO	ERO:0001975	Study Population and eligibilty criteria	Patient_384	BOT	III
ClinicStation electronic medical records	medical record	OMIABIS	OMIABIS:0001026	Homo sapiens	NCBITAXON	NCBITaxon:9606	tonsil	UBERON	UBERON:0002372	male	PATO	PATO:0000384	59	year	UO	UO:0000036	Caucasian	ERO	ERO:0001975	Study Population and eligibilty criteria	Patient_417	Tonsil	NA
ClinicStation electronic medical records	medical record	OMIABIS	OMIABIS:0001026	Homo sapiens	NCBITAXON	NCBITaxon:9606	posterior part of tongue	UBERON	UBERON:0010033	male	PATO	PATO:0000384	48	year	UO	UO:0000036	Caucasian	ERO	ERO:0001975	Study Population and eligibilty criteria	Patient_443	BOT	II-III
ClinicStation electronic medical records	medical record	OMIABIS	OMIABIS:0001026	Homo sapiens	NCBITAXON	NCBITaxon:9606	tonsil	UBERON	UBERON:0002372	female	PATO	PATO:0000383	54	year	UO	UO:0000036	Caucasian	ERO	ERO:0001975	Study Population and eligibilty criteria	Patient_468	Tonsil	II
ClinicStation electronic medical records	medical record	OMIABIS	OMIABIS:0001026	Homo sapiens	NCBITAXON	NCBITaxon:9606	posterior part of tongue	UBERON	UBERON:0010033	male	PATO	PATO:0000384	61	year	UO	UO:0000036	Caucasian	ERO	ERO:0001975	Study Population and eligibilty criteria	Patient_391	BOT	NA
ClinicStation electronic medical records	medical record	OMIABIS	OMIABIS:0001026	Homo sapiens	NCBITAXON	NCBITaxon:9606	posterior part of tongue	UBERON	UBERON:0010033	male	PATO	PATO:0000384	53	year	UO	UO:0000036	Caucasian	ERO	ERO:0001975	Study Population and eligibilty criteria	Patient_469	BOT	II
ClinicStation electronic medical records	medical record	OMIABIS	OMIABIS:0001026	Homo sapiens	NCBITAXON	NCBITaxon:9606	tonsil	UBERON	UBERON:0002372	male	PATO	PATO:0000384	49	year	UO	UO:0000036	Caucasian	ERO	ERO:0001975	Study Population and eligibilty criteria	Patient_354	Tonsil	I
ClinicStation electronic medical records	medical record	OMIABIS	OMIABIS:0001026	Homo sapiens	NCBITAXON	NCBITaxon:9606	posterior part of tongue	UBERON	UBERON:0010033	male	PATO	PATO:0000384	59	year	UO	UO:0000036	Caucasian	ERO	ERO:0001975	Study Population and eligibilty criteria	Patient_393	BOT	III
ClinicStation electronic medical records	medical record	OMIABIS	OMIABIS:0001026	Homo sapiens	NCBITAXON	NCBITaxon:9606	posterior part of tongue	UBERON	UBERON:0010033	male	PATO	PATO:0000384	66	year	UO	UO:0000036	Latino	ERO	ERO:0001980	Study Population and eligibilty criteria	Patient_473	BOT	III
ClinicStation electronic medical records	medical record	OMIABIS	OMIABIS:0001026	Homo sapiens	NCBITAXON	NCBITaxon:9606	tonsil	UBERON	UBERON:0002372	male	PATO	PATO:0000384	53	year	UO	UO:0000036	Caucasian	ERO	ERO:0001975	Study Population and eligibilty criteria	Patient_356	Tonsil	NA
ClinicStation electronic medical records	medical record	OMIABIS	OMIABIS:0001026	Homo sapiens	NCBITAXON	NCBITaxon:9606	tonsil	UBERON	UBERON:0002372	male	PATO	PATO:0000384	56	year	UO	UO:0000036	African American	ERO	ERO:0001974	Study Population and eligibilty criteria	Patient_394	Tonsil	II-III
ClinicStation electronic medical records	medical record	OMIABIS	OMIABIS:0001026	Homo sapiens	NCBITAXON	NCBITaxon:9606	tonsil	UBERON	UBERON:0002372	male	PATO	PATO:0000384	69	year	UO	UO:0000036	Caucasian	ERO	ERO:0001975	Study Population and eligibilty criteria	Patient_478	Tonsil	II
ClinicStation electronic medical records	medical record	OMIABIS	OMIABIS:0001026	Homo sapiens	NCBITAXON	NCBITaxon:9606	tonsil	UBERON	UBERON:0002372	male	PATO	PATO:0000384	70	year	UO	UO:0000036	Caucasian	ERO	ERO:0001975	Study Population and eligibilty criteria	Patient_363	Tonsil	NA
ClinicStation electronic medical records	medical record	OMIABIS	OMIABIS:0001026	Homo sapiens	NCBITAXON	NCBITaxon:9606	tonsil	UBERON	UBERON:0002372	male	PATO	PATO:0000384	69	year	UO	UO:0000036	Caucasian	ERO	ERO:0001975	Study Population and eligibilty criteria	Patient_450	Tonsil	III
ClinicStation electronic medical records	medical record	OMIABIS	OMIABIS:0001026	Homo sapiens	NCBITAXON	NCBITaxon:9606	posterior part of tongue	UBERON	UBERON:0010033	male	PATO	PATO:0000384	81	year	UO	UO:0000036	Caucasian	ERO	ERO:0001975	Study Population and eligibilty criteria	Patient_365	BOT	III
ClinicStation electronic medical records	medical record	OMIABIS	OMIABIS:0001026	Homo sapiens	NCBITAXON	NCBITaxon:9606	posterior part of tongue	UBERON	UBERON:0010033	male	PATO	PATO:0000384	53	year	UO	UO:0000036	African American	ERO	ERO:0001974	Study Population and eligibilty criteria	Patient_400	BOT	II
ClinicStation electronic medical records	medical record	OMIABIS	OMIABIS:0001026	Homo sapiens	NCBITAXON	NCBITaxon:9606	tonsil	UBERON	UBERON:0002372	male	PATO	PATO:0000384	57	year	UO	UO:0000036	Caucasian	ERO	ERO:0001975	Study Population and eligibilty criteria	Patient_481	Tonsil	II-III
ClinicStation electronic medical records	medical record	OMIABIS	OMIABIS:0001026	Homo sapiens	NCBITAXON	NCBITaxon:9606	posterior part of tongue	UBERON	UBERON:0010033	male	PATO	PATO:0000384	61	year	UO	UO:0000036	Caucasian	ERO	ERO:0001975	Study Population and eligibilty criteria	Patient_367	BOT	III
ClinicStation electronic medical records	medical record	OMIABIS	OMIABIS:0001026	Homo sapiens	NCBITAXON	NCBITaxon:9606	posterior part of tongue	UBERON	UBERON:0010033	male	PATO	PATO:0000384	45	year	UO	UO:0000036	Caucasian	ERO	ERO:0001975	Study Population and eligibilty criteria	Patient_401	BOT	NA
ClinicStation electronic medical records	medical record	OMIABIS	OMIABIS:0001026	Homo sapiens	NCBITAXON	NCBITaxon:9606	tonsil	UBERON	UBERON:0002372	male	PATO	PATO:0000384	55	year	UO	UO:0000036	Caucasian	ERO	ERO:0001975	Study Population and eligibilty criteria	Patient_486	Tonsil	III
ClinicStation electronic medical records	medical record	OMIABIS	OMIABIS:0001026	Homo sapiens	NCBITAXON	NCBITaxon:9606	tonsil	UBERON	UBERON:0002372	male	PATO	PATO:0000384	58	year	UO	UO:0000036	Caucasian	ERO	ERO:0001975	Study Population and eligibilty criteria	Patient_432	Tonsil	II
ClinicStation electronic medical records	medical record	OMIABIS	OMIABIS:0001026	Homo sapiens	NCBITAXON	NCBITaxon:9606	posterior part of tongue	UBERON	UBERON:0010033	male	PATO	PATO:0000384	69	year	UO	UO:0000036	Caucasian	ERO	ERO:0001975	Study Population and eligibilty criteria	Patient_457	BOT	NA
ClinicStation electronic medical records	medical record	OMIABIS	OMIABIS:0001026	Homo sapiens	NCBITAXON	NCBITaxon:9606	posterior part of tongue	UBERON	UBERON:0010033	male	PATO	PATO:0000384	61	year	UO	UO:0000036	Caucasian	ERO	ERO:0001975	Study Population and eligibilty criteria	Patient_375	BOT	III
ClinicStation electronic medical records	medical record	OMIABIS	OMIABIS:0001026	Homo sapiens	NCBITAXON	NCBITaxon:9606	posterior part of tongue	UBERON	UBERON:0010033	male	PATO	PATO:0000384	52	year	UO	UO:0000036	Caucasian	ERO	ERO:0001975	Study Population and eligibilty criteria	Patient_459	BOT	II
ClinicStation electronic medical records	medical record	OMIABIS	OMIABIS:0001026	Homo sapiens	NCBITAXON	NCBITaxon:9606	posterior part of tongue	UBERON	UBERON:0010033	male	PATO	PATO:0000384	56	year	UO	UO:0000036	Caucasian	ERO	ERO:0001975	Study Population and eligibilty criteria	Patient_491	BOT	NA
ClinicStation electronic medical records	medical record	OMIABIS	OMIABIS:0001026	Homo sapiens	NCBITAXON	NCBITaxon:9606	posterior part of tongue	UBERON	UBERON:0010033	male	PATO	PATO:0000384	78	year	UO	UO:0000036	Caucasian	ERO	ERO:0001975	Study Population and eligibilty criteria	Patient_377	BOT	I
ClinicStation electronic medical records	medical record	OMIABIS	OMIABIS:0001026	Homo sapiens	NCBITAXON	NCBITaxon:9606				female	PATO	PATO:0000383	69	year	UO	UO:0000036	Caucasian	ERO	ERO:0001975	Study Population and eligibilty criteria	Patient_408	Other	II
ClinicStation electronic medical records	medical record	OMIABIS	OMIABIS:0001026	Homo sapiens	NCBITAXON	NCBITaxon:9606	posterior part of tongue	UBERON	UBERON:0010033	male	PATO	PATO:0000384	63	year	UO	UO:0000036	Caucasian	ERO	ERO:0001975	Study Population and eligibilty criteria	Patient_492	BOT	II
ClinicStation electronic medical records	medical record	OMIABIS	OMIABIS:0001026	Homo sapiens	NCBITAXON	NCBITaxon:9606	tonsil	UBERON	UBERON:0002372	female	PATO	PATO:0000383	68	year	UO	UO:0000036	Caucasian	ERO	ERO:0001975	Study Population and eligibilty criteria	Patient_379	Tonsil	II
ClinicStation electronic medical records	medical record	OMIABIS	OMIABIS:0001026	Homo sapiens	NCBITAXON	NCBITaxon:9606	tonsil	UBERON	UBERON:0002372	male	PATO	PATO:0000384	56	year	UO	UO:0000036	Caucasian	ERO	ERO:0001975	Study Population and eligibilty criteria	Patient_438	Tonsil	III
ClinicStation electronic medical records	medical record	OMIABIS	OMIABIS:0001026	Homo sapiens	NCBITAXON	NCBITaxon:9606	tonsil	UBERON	UBERON:0002372	male	PATO	PATO:0000384	52	year	UO	UO:0000036	Caucasian	ERO	ERO:0001975	Study Population and eligibilty criteria	Patient_346	Tonsil	NA
ClinicStation electronic medical records	medical record	OMIABIS	OMIABIS:0001026	Homo sapiens	NCBITAXON	NCBITaxon:9606	glossopharyngeal sulcus			male	PATO	PATO:0000384	73	year	UO	UO:0000036	Caucasian	ERO	ERO:0001975	Study Population and eligibilty criteria	Patient_385	GPS	III
ClinicStation electronic medical records	medical record	OMIABIS	OMIABIS:0001026	Homo sapiens	NCBITAXON	NCBITaxon:9606	tonsil	UBERON	UBERON:0002372	male	PATO	PATO:0000384	65	year	UO	UO:0000036	Caucasian	ERO	ERO:0001975	Study Population and eligibilty criteria	Patient_463	Tonsil	II
ClinicStation electronic medical records	medical record	OMIABIS	OMIABIS:0001026	Homo sapiens	NCBITAXON	NCBITaxon:9606	tonsil	UBERON	UBERON:0002372	male	PATO	PATO:0000384	44	year	UO	UO:0000036	Caucasian	ERO	ERO:0001975	Study Population and eligibilty criteria	Patient_348	Tonsil	III
ClinicStation electronic medical records	medical record	OMIABIS	OMIABIS:0001026	Homo sapiens	NCBITAXON	NCBITaxon:9606	soft palate	UBERON	UBERON:0001733	male	PATO	PATO:0000384	64	year	UO	UO:0000036	Caucasian	ERO	ERO:0001975	Study Population and eligibilty criteria	Patient_386	Soft_palate	NA
ClinicStation electronic medical records	medical record	OMIABIS	OMIABIS:0001026	Homo sapiens	NCBITAXON	NCBITaxon:9606	tonsil	UBERON	UBERON:0002372	male	PATO	PATO:0000384	65	year	UO	UO:0000036	Caucasian	ERO	ERO:0001975	Study Population and eligibilty criteria	Patient_420	Tonsil	III
ClinicStation electronic medical records	medical record	OMIABIS	OMIABIS:0001026	Homo sapiens	NCBITAXON	NCBITaxon:9606	posterior part of tongue	UBERON	UBERON:0010033	male	PATO	PATO:0000384	71	year	UO	UO:0000036	Caucasian	ERO	ERO:0001975	Study Population and eligibilty criteria	Patient_419	BOT	III
ClinicStation electronic medical records	medical record	OMIABIS	OMIABIS:0001026	Homo sapiens	NCBITAXON	NCBITaxon:9606	posterior part of tongue	UBERON	UBERON:0010033	female	PATO	PATO:0000383	57	year	UO	UO:0000036	African American	ERO	ERO:0001974	Study Population and eligibilty criteria	Patient_445	BOT	II
ClinicStation electronic medical records	medical record	OMIABIS	OMIABIS:0001026	Homo sapiens	NCBITAXON	NCBITaxon:9606	tonsil	UBERON	UBERON:0002372	male	PATO	PATO:0000384	57	year	UO	UO:0000036	Caucasian	ERO	ERO:0001975	Study Population and eligibilty criteria	Patient_471	Tonsil	II
ClinicStation electronic medical records	medical record	OMIABIS	OMIABIS:0001026	Homo sapiens	NCBITAXON	NCBITaxon:9606	tonsil	UBERON	UBERON:0002372	male	PATO	PATO:0000384	46	year	UO	UO:0000036	Caucasian	ERO	ERO:0001975	Study Population and eligibilty criteria	Patient_355	Tonsil	III
ClinicStation electronic medical records	medical record	OMIABIS	OMIABIS:0001026	Homo sapiens	NCBITAXON	NCBITaxon:9606	glossopharyngeal sulcus			male	PATO	PATO:0000384	49	year	UO	UO:0000036	Caucasian	ERO	ERO:0001975	Study Population and eligibilty criteria	Patient_447	GPS	II
ClinicStation electronic medical records	medical record	OMIABIS	OMIABIS:0001026	Homo sapiens	NCBITAXON	NCBITaxon:9606	posterior part of tongue	UBERON	UBERON:0010033	male	PATO	PATO:0000384	66	year	UO	UO:0000036	Caucasian	ERO	ERO:0001975	Study Population and eligibilty criteria	Patient_357	BOT	III
ClinicStation electronic medical records	medical record	OMIABIS	OMIABIS:0001026	Homo sapiens	NCBITAXON	NCBITaxon:9606	tonsil	UBERON	UBERON:0002372	male	PATO	PATO:0000384	43	year	UO	UO:0000036	Caucasian	ERO	ERO:0001975	Study Population and eligibilty criteria	Patient_395	Tonsil	III
ClinicStation electronic medical records	medical record	OMIABIS	OMIABIS:0001026	Homo sapiens	NCBITAXON	NCBITaxon:9606	tonsil	UBERON	UBERON:0002372	female	PATO	PATO:0000383	47	year	UO	UO:0000036	Caucasian	ERO	ERO:0001975	Study Population and eligibilty criteria	Patient_475	Tonsil	III
ClinicStation electronic medical records	medical record	OMIABIS	OMIABIS:0001026	Homo sapiens	NCBITAXON	NCBITaxon:9606	posterior part of tongue	UBERON	UBERON:0010033	male	PATO	PATO:0000384	69	year	UO	UO:0000036	Caucasian	ERO	ERO:0001975	Study Population and eligibilty criteria	Patient_359	BOT	II
ClinicStation electronic medical records	medical record	OMIABIS	OMIABIS:0001026	Homo sapiens	NCBITAXON	NCBITaxon:9606	posterior part of tongue	UBERON	UBERON:0010033	male	PATO	PATO:0000384	53	year	UO	UO:0000036	Caucasian	ERO	ERO:0001975	Study Population and eligibilty criteria	Patient_451	BOT	III
ClinicStation electronic medical records	medical record	OMIABIS	OMIABIS:0001026	Homo sapiens	NCBITAXON	NCBITaxon:9606	posterior part of tongue	UBERON	UBERON:0010033	male	PATO	PATO:0000384	62	year	UO	UO:0000036	Caucasian	ERO	ERO:0001975	Study Population and eligibilty criteria	Patient_480	BOT	III
ClinicStation electronic medical records	medical record	OMIABIS	OMIABIS:0001026	Homo sapiens	NCBITAXON	NCBITaxon:9606	posterior part of tongue	UBERON	UBERON:0010033	male	PATO	PATO:0000384	49	year	UO	UO:0000036	Caucasian	ERO	ERO:0001975	Study Population and eligibilty criteria	Patient_426	BOT	III
ClinicStation electronic medical records	medical record	OMIABIS	OMIABIS:0001026	Homo sapiens	NCBITAXON	NCBITaxon:9606	posterior part of tongue	UBERON	UBERON:0010033	male	PATO	PATO:0000384	51	year	UO	UO:0000036	Caucasian	ERO	ERO:0001975	Study Population and eligibilty criteria	Patient_483	BOT	III
ClinicStation electronic medical records	medical record	OMIABIS	OMIABIS:0001026	Homo sapiens	NCBITAXON	NCBITaxon:9606	tonsil	UBERON	UBERON:0002372	male	PATO	PATO:0000384	60	year	UO	UO:0000036	Caucasian	ERO	ERO:0001975	Study Population and eligibilty criteria	Patient_369	Tonsil	III
ClinicStation electronic medical records	medical record	OMIABIS	OMIABIS:0001026	Homo sapiens	NCBITAXON	NCBITaxon:9606	posterior part of tongue	UBERON	UBERON:0010033	male	PATO	PATO:0000384	56	year	UO	UO:0000036	Caucasian	ERO	ERO:0001975	Study Population and eligibilty criteria	Patient_454	BOT	III
ClinicStation electronic medical records	medical record	OMIABIS	OMIABIS:0001026	Homo sapiens	NCBITAXON	NCBITaxon:9606	tonsil	UBERON	UBERON:0002372	male	PATO	PATO:0000384	55	year	UO	UO:0000036	Latino	ERO	ERO:0001980	Study Population and eligibilty criteria	Patient_487	Tonsil	III
ClinicStation electronic medical records	medical record	OMIABIS	OMIABIS:0001026	Homo sapiens	NCBITAXON	NCBITaxon:9606	posterior part of tongue	UBERON	UBERON:0010033	female	PATO	PATO:0000383	69	year	UO	UO:0000036	Caucasian	ERO	ERO:0001975	Study Population and eligibilty criteria	Patient_370	BOT	NA
ClinicStation electronic medical records	medical record	OMIABIS	OMIABIS:0001026	Homo sapiens	NCBITAXON	NCBITaxon:9606	posterior part of tongue	UBERON	UBERON:0010033	male	PATO	PATO:0000384	71	year	UO	UO:0000036	Caucasian	ERO	ERO:0001975	Study Population and eligibilty criteria	Patient_410	BOT	III
ClinicStation electronic medical records	medical record	OMIABIS	OMIABIS:0001026	Homo sapiens	NCBITAXON	NCBITaxon:9606	posterior part of tongue	UBERON	UBERON:0010033	male	PATO	PATO:0000384	76	year	UO	UO:0000036	Caucasian	ERO	ERO:0001975	Study Population and eligibilty criteria	Patient_342	BOT	III
ClinicStation electronic medical records	medical record	OMIABIS	OMIABIS:0001026	Homo sapiens	NCBITAXON	NCBITaxon:9606	tonsil	UBERON	UBERON:0002372	male	PATO	PATO:0000384	70	year	UO	UO:0000036	Latino	ERO	ERO:0001980	Study Population and eligibilty criteria	Patient_380	Tonsil	III
ClinicStation electronic medical records	medical record	OMIABIS	OMIABIS:0001026	Homo sapiens	NCBITAXON	NCBITaxon:9606	posterior part of tongue	UBERON	UBERON:0010033	male	PATO	PATO:0000384	52	year	UO	UO:0000036	Caucasian	ERO	ERO:0001975	Study Population and eligibilty criteria	Patient_411	BOT	II
ClinicStation electronic medical records	medical record	OMIABIS	OMIABIS:0001026	Homo sapiens	NCBITAXON	NCBITaxon:9606	posterior part of tongue	UBERON	UBERON:0010033	male	PATO	PATO:0000384	66	year	UO	UO:0000036	Caucasian	ERO	ERO:0001975	Study Population and eligibilty criteria	Patient_441	BOT	III
ClinicStation electronic medical records	medical record	OMIABIS	OMIABIS:0001026	Homo sapiens	NCBITAXON	NCBITaxon:9606	posterior part of tongue	UBERON	UBERON:0010033	male	PATO	PATO:0000384	54	year	UO	UO:0000036	Caucasian	ERO	ERO:0001975	Study Population and eligibilty criteria	Patient_382	BOT	III
ClinicStation electronic medical records	medical record	OMIABIS	OMIABIS:0001026	Homo sapiens	NCBITAXON	NCBITaxon:9606				male	PATO	PATO:0000384	57	year	UO	UO:0000036	African American	ERO	ERO:0001974	Study Population and eligibilty criteria	Patient_413	Other	II
ClinicStation electronic medical records	medical record	OMIABIS	OMIABIS:0001026	Homo sapiens	NCBITAXON	NCBITaxon:9606	posterior part of tongue	UBERON	UBERON:0010033	male	PATO	PATO:0000384	53	year	UO	UO:0000036	Caucasian	ERO	ERO:0001975	Study Population and eligibilty criteria	Patient_442	BOT	NA
ClinicStation electronic medical records	medical record	OMIABIS	OMIABIS:0001026	Homo sapiens	NCBITAXON	NCBITaxon:9606	tonsil	UBERON	UBERON:0002372	female	PATO	PATO:0000383	72	year	UO	UO:0000036	Caucasian	ERO	ERO:0001975	Study Population and eligibilty criteria	Patient_465	Tonsil	III
ClinicStation electronic medical records	medical record	OMIABIS	OMIABIS:0001026	Homo sapiens	NCBITAXON	NCBITaxon:9606	posterior part of tongue	UBERON	UBERON:0010033	male	PATO	PATO:0000384	61	year	UO	UO:0000036	Caucasian	ERO	ERO:0001975	Study Population and eligibilty criteria	Patient_415	BOT	III
ClinicStation electronic medical records	medical record	OMIABIS	OMIABIS:0001026	Homo sapiens	NCBITAXON	NCBITaxon:9606	posterior part of tongue	UBERON	UBERON:0010033	male	PATO	PATO:0000384	66	year	UO	UO:0000036	Caucasian	ERO	ERO:0001975	Study Population and eligibilty criteria	Patient_350	BOT	II
ClinicStation electronic medical records	medical record	OMIABIS	OMIABIS:0001026	Homo sapiens	NCBITAXON	NCBITaxon:9606	posterior part of tongue	UBERON	UBERON:0010033	female	PATO	PATO:0000383	70	year	UO	UO:0000036	Caucasian	ERO	ERO:0001975	Study Population and eligibilty criteria	Patient_387	BOT	II
ClinicStation electronic medical records	medical record	OMIABIS	OMIABIS:0001026	Homo sapiens	NCBITAXON	NCBITaxon:9606	soft palate	UBERON	UBERON:0001733	female	PATO	PATO:0000383	76	year	UO	UO:0000036	Caucasian	ERO	ERO:0001975	Study Population and eligibilty criteria	Patient_389	Soft_palate	II
ClinicStation electronic medical records	medical record	OMIABIS	OMIABIS:0001026	Homo sapiens	NCBITAXON	NCBITaxon:9606	tonsil	UBERON	UBERON:0002372	male	PATO	PATO:0000384	55	year	UO	UO:0000036	Asian	ERO	ERO:0001981	Study Population and eligibilty criteria	Patient_422	Tonsil	II
ClinicStation electronic medical records	medical record	OMIABIS	OMIABIS:0001026	Homo sapiens	NCBITAXON	NCBITaxon:9606	tonsil	UBERON	UBERON:0002372	male	PATO	PATO:0000384	58	year	UO	UO:0000036	Caucasian	ERO	ERO:0001975	Study Population and eligibilty criteria	Patient_166	Tonsil	III
ClinicStation electronic medical records	medical record	OMIABIS	OMIABIS:0001026	Homo sapiens	NCBITAXON	NCBITaxon:9606	posterior part of tongue	UBERON	UBERON:0010033	female	PATO	PATO:0000383	78	year	UO	UO:0000036	Caucasian	ERO	ERO:0001975	Study Population and eligibilty criteria	Patient_159	BOT	II
ClinicStation electronic medical records	medical record	OMIABIS	OMIABIS:0001026	Homo sapiens	NCBITAXON	NCBITaxon:9606	posterior part of tongue	UBERON	UBERON:0010033	female	PATO	PATO:0000383	56	year	UO	UO:0000036	Caucasian	ERO	ERO:0001975	Study Population and eligibilty criteria	Patient_99	BOT	III
ClinicStation electronic medical records	medical record	OMIABIS	OMIABIS:0001026	Homo sapiens	NCBITAXON	NCBITaxon:9606	tonsil	UBERON	UBERON:0002372	female	PATO	PATO:0000383	60	year	UO	UO:0000036	Caucasian	ERO	ERO:0001975	Study Population and eligibilty criteria	Patient_88	Tonsil	II
ClinicStation electronic medical records	medical record	OMIABIS	OMIABIS:0001026	Homo sapiens	NCBITAXON	NCBITaxon:9606	posterior part of tongue	UBERON	UBERON:0010033	male	PATO	PATO:0000384	66	year	UO	UO:0000036	Caucasian	ERO	ERO:0001975	Study Population and eligibilty criteria	Patient_161	BOT	III
ClinicStation electronic medical records	medical record	OMIABIS	OMIABIS:0001026	Homo sapiens	NCBITAXON	NCBITaxon:9606	posterior part of tongue	UBERON	UBERON:0010033	female	PATO	PATO:0000383	72	year	UO	UO:0000036	Caucasian	ERO	ERO:0001975	Study Population and eligibilty criteria	Patient_155	BOT	II
ClinicStation electronic medical records	medical record	OMIABIS	OMIABIS:0001026	Homo sapiens	NCBITAXON	NCBITaxon:9606	tonsil	UBERON	UBERON:0002372	female	PATO	PATO:0000383	71	year	UO	UO:0000036	Caucasian	ERO	ERO:0001975	Study Population and eligibilty criteria	Patient_93	Tonsil	I
ClinicStation electronic medical records	medical record	OMIABIS	OMIABIS:0001026	Homo sapiens	NCBITAXON	NCBITaxon:9606	posterior part of tongue	UBERON	UBERON:0010033	male	PATO	PATO:0000384	50	year	UO	UO:0000036	Caucasian	ERO	ERO:0001975	Study Population and eligibilty criteria	Patient_149	BOT	III
ClinicStation electronic medical records	medical record	OMIABIS	OMIABIS:0001026	Homo sapiens	NCBITAXON	NCBITaxon:9606	posterior part of tongue	UBERON	UBERON:0010033	male	PATO	PATO:0000384	54	year	UO	UO:0000036	Caucasian	ERO	ERO:0001975	Study Population and eligibilty criteria	Patient_108	BOT	II
ClinicStation electronic medical records	medical record	OMIABIS	OMIABIS:0001026	Homo sapiens	NCBITAXON	NCBITaxon:9606				male	PATO	PATO:0000384	54	year	UO	UO:0000036	African American	ERO	ERO:0001974	Study Population and eligibilty criteria	Patient_138	Other	NA
ClinicStation electronic medical records	medical record	OMIABIS	OMIABIS:0001026	Homo sapiens	NCBITAXON	NCBITaxon:9606	posterior part of tongue	UBERON	UBERON:0010033	male	PATO	PATO:0000384	59	year	UO	UO:0000036	African American	ERO	ERO:0001974	Study Population and eligibilty criteria	Patient_129	BOT	NA
ClinicStation electronic medical records	medical record	OMIABIS	OMIABIS:0001026	Homo sapiens	NCBITAXON	NCBITaxon:9606	posterior part of tongue	UBERON	UBERON:0010033	male	PATO	PATO:0000384	47	year	UO	UO:0000036	Caucasian	ERO	ERO:0001975	Study Population and eligibilty criteria	Patient_212	BOT	III
ClinicStation electronic medical records	medical record	OMIABIS	OMIABIS:0001026	Homo sapiens	NCBITAXON	NCBITaxon:9606	posterior part of tongue	UBERON	UBERON:0010033	male	PATO	PATO:0000384	68	year	UO	UO:0000036	Caucasian	ERO	ERO:0001975	Study Population and eligibilty criteria	Patient_198	BOT	II
ClinicStation electronic medical records	medical record	OMIABIS	OMIABIS:0001026	Homo sapiens	NCBITAXON	NCBITaxon:9606	pharyngeal wall			male	PATO	PATO:0000384	59	year	UO	UO:0000036	Caucasian	ERO	ERO:0001975	Study Population and eligibilty criteria	Patient_101	Pharyngeal_wall	III
ClinicStation electronic medical records	medical record	OMIABIS	OMIABIS:0001026	Homo sapiens	NCBITAXON	NCBITaxon:9606	tonsil	UBERON	UBERON:0002372	male	PATO	PATO:0000384	54	year	UO	UO:0000036	Caucasian	ERO	ERO:0001975	Study Population and eligibilty criteria	Patient_192	Tonsil	II
ClinicStation electronic medical records	medical record	OMIABIS	OMIABIS:0001026	Homo sapiens	NCBITAXON	NCBITaxon:9606	tonsil	UBERON	UBERON:0002372	male	PATO	PATO:0000384	47	year	UO	UO:0000036	Caucasian	ERO	ERO:0001975	Study Population and eligibilty criteria	Patient_145	Tonsil	III
ClinicStation electronic medical records	medical record	OMIABIS	OMIABIS:0001026	Homo sapiens	NCBITAXON	NCBITaxon:9606	posterior part of tongue	UBERON	UBERON:0010033	male	PATO	PATO:0000384	68	year	UO	UO:0000036	Caucasian	ERO	ERO:0001975	Study Population and eligibilty criteria	Patient_179	BOT	II
ClinicStation electronic medical records	medical record	OMIABIS	OMIABIS:0001026	Homo sapiens	NCBITAXON	NCBITaxon:9606	posterior part of tongue	UBERON	UBERON:0010033	male	PATO	PATO:0000384	55	year	UO	UO:0000036	Caucasian	ERO	ERO:0001975	Study Population and eligibilty criteria	Patient_135	BOT	NA
ClinicStation electronic medical records	medical record	OMIABIS	OMIABIS:0001026	Homo sapiens	NCBITAXON	NCBITaxon:9606	tonsil	UBERON	UBERON:0002372	male	PATO	PATO:0000384	59	year	UO	UO:0000036	Caucasian	ERO	ERO:0001975	Study Population and eligibilty criteria	Patient_164	Tonsil	III
ClinicStation electronic medical records	medical record	OMIABIS	OMIABIS:0001026	Homo sapiens	NCBITAXON	NCBITaxon:9606	tonsil	UBERON	UBERON:0002372	male	PATO	PATO:0000384	67	year	UO	UO:0000036	Caucasian	ERO	ERO:0001975	Study Population and eligibilty criteria	Patient_122	Tonsil	III
ClinicStation electronic medical records	medical record	OMIABIS	OMIABIS:0001026	Homo sapiens	NCBITAXON	NCBITaxon:9606	posterior part of tongue	UBERON	UBERON:0010033	male	PATO	PATO:0000384	51	year	UO	UO:0000036	Caucasian	ERO	ERO:0001975	Study Population and eligibilty criteria	Patient_152	BOT	NA
ClinicStation electronic medical records	medical record	OMIABIS	OMIABIS:0001026	Homo sapiens	NCBITAXON	NCBITaxon:9606	tonsil	UBERON	UBERON:0002372	male	PATO	PATO:0000384	55	year	UO	UO:0000036	Caucasian	ERO	ERO:0001975	Study Population and eligibilty criteria	Patient_109	Tonsil	III
ClinicStation electronic medical records	medical record	OMIABIS	OMIABIS:0001026	Homo sapiens	NCBITAXON	NCBITaxon:9606	tonsil	UBERON	UBERON:0002372	male	PATO	PATO:0000384	51	year	UO	UO:0000036	Caucasian	ERO	ERO:0001975	Study Population and eligibilty criteria	Patient_141	Tonsil	III
ClinicStation electronic medical records	medical record	OMIABIS	OMIABIS:0001026	Homo sapiens	NCBITAXON	NCBITaxon:9606	posterior part of tongue	UBERON	UBERON:0010033	male	PATO	PATO:0000384	55	year	UO	UO:0000036	Latino	ERO	ERO:0001980	Study Population and eligibilty criteria	Patient_92	BOT	III
ClinicStation electronic medical records	medical record	OMIABIS	OMIABIS:0001026	Homo sapiens	NCBITAXON	NCBITaxon:9606				male	PATO	PATO:0000384	59	year	UO	UO:0000036	Caucasian	ERO	ERO:0001975	Study Population and eligibilty criteria	Patient_186	Other	III
ClinicStation electronic medical records	medical record	OMIABIS	OMIABIS:0001026	Homo sapiens	NCBITAXON	NCBITaxon:9606	tonsil	UBERON	UBERON:0002372	male	PATO	PATO:0000384	72	year	UO	UO:0000036	Caucasian	ERO	ERO:0001975	Study Population and eligibilty criteria	Patient_137	Tonsil	II-III
ClinicStation electronic medical records	medical record	OMIABIS	OMIABIS:0001026	Homo sapiens	NCBITAXON	NCBITaxon:9606	posterior part of tongue	UBERON	UBERON:0010033	male	PATO	PATO:0000384	74	year	UO	UO:0000036	Caucasian	ERO	ERO:0001975	Study Population and eligibilty criteria	Patient_171	BOT	II
ClinicStation electronic medical records	medical record	OMIABIS	OMIABIS:0001026	Homo sapiens	NCBITAXON	NCBITaxon:9606	tonsil	UBERON	UBERON:0002372	male	PATO	PATO:0000384	52	year	UO	UO:0000036	Caucasian	ERO	ERO:0001975	Study Population and eligibilty criteria	Patient_157	Tonsil	III
ClinicStation electronic medical records	medical record	OMIABIS	OMIABIS:0001026	Homo sapiens	NCBITAXON	NCBITaxon:9606	posterior part of tongue	UBERON	UBERON:0010033	male	PATO	PATO:0000384	66	year	UO	UO:0000036	Caucasian	ERO	ERO:0001975	Study Population and eligibilty criteria	Patient_117	BOT	III
ClinicStation electronic medical records	medical record	OMIABIS	OMIABIS:0001026	Homo sapiens	NCBITAXON	NCBITaxon:9606	tonsil	UBERON	UBERON:0002372	female	PATO	PATO:0000383	54	year	UO	UO:0000036	Caucasian	ERO	ERO:0001975	Study Population and eligibilty criteria	Patient_100	Tonsil	III
ClinicStation electronic medical records	medical record	OMIABIS	OMIABIS:0001026	Homo sapiens	NCBITAXON	NCBITaxon:9606	posterior part of tongue	UBERON	UBERON:0010033	male	PATO	PATO:0000384	47	year	UO	UO:0000036	Caucasian	ERO	ERO:0001975	Study Population and eligibilty criteria	Patient_136	BOT	III
ClinicStation electronic medical records	medical record	OMIABIS	OMIABIS:0001026	Homo sapiens	NCBITAXON	NCBITaxon:9606	posterior part of tongue	UBERON	UBERON:0010033	male	PATO	PATO:0000384	45	year	UO	UO:0000036	Caucasian	ERO	ERO:0001975	Study Population and eligibilty criteria	Patient_82	BOT	II
ClinicStation electronic medical records	medical record	OMIABIS	OMIABIS:0001026	Homo sapiens	NCBITAXON	NCBITaxon:9606	posterior part of tongue	UBERON	UBERON:0010033	male	PATO	PATO:0000384	53	year	UO	UO:0000036	Caucasian	ERO	ERO:0001975	Study Population and eligibilty criteria	Patient_79	BOT	III
ClinicStation electronic medical records	medical record	OMIABIS	OMIABIS:0001026	Homo sapiens	NCBITAXON	NCBITaxon:9606	posterior part of tongue	UBERON	UBERON:0010033	male	PATO	PATO:0000384	51	year	UO	UO:0000036	Caucasian	ERO	ERO:0001975	Study Population and eligibilty criteria	Patient_163	BOT	NA
ClinicStation electronic medical records	medical record	OMIABIS	OMIABIS:0001026	Homo sapiens	NCBITAXON	NCBITaxon:9606	tonsil	UBERON	UBERON:0002372	male	PATO	PATO:0000384	54	year	UO	UO:0000036	Caucasian	ERO	ERO:0001975	Study Population and eligibilty criteria	Patient_204	Tonsil	III
ClinicStation electronic medical records	medical record	OMIABIS	OMIABIS:0001026	Homo sapiens	NCBITAXON	NCBITaxon:9606	posterior part of tongue	UBERON	UBERON:0010033	male	PATO	PATO:0000384	57	year	UO	UO:0000036	Caucasian	ERO	ERO:0001975	Study Population and eligibilty criteria	Patient_151	BOT	II
ClinicStation electronic medical records	medical record	OMIABIS	OMIABIS:0001026	Homo sapiens	NCBITAXON	NCBITaxon:9606				male	PATO	PATO:0000384	52	year	UO	UO:0000036	Caucasian	ERO	ERO:0001975	Study Population and eligibilty criteria	Patient_189	Other	III
ClinicStation electronic medical records	medical record	OMIABIS	OMIABIS:0001026	Homo sapiens	NCBITAXON	NCBITaxon:9606	tonsil	UBERON	UBERON:0002372	male	PATO	PATO:0000384	46	year	UO	UO:0000036	Caucasian	ERO	ERO:0001975	Study Population and eligibilty criteria	Patient_140	Tonsil	II
ClinicStation electronic medical records	medical record	OMIABIS	OMIABIS:0001026	Homo sapiens	NCBITAXON	NCBITaxon:9606	tonsil	UBERON	UBERON:0002372	female	PATO	PATO:0000383	58	year	UO	UO:0000036	Caucasian	ERO	ERO:0001975	Study Population and eligibilty criteria	Patient_175	Tonsil	NA
ClinicStation electronic medical records	medical record	OMIABIS	OMIABIS:0001026	Homo sapiens	NCBITAXON	NCBITaxon:9606	posterior part of tongue	UBERON	UBERON:0010033	male	PATO	PATO:0000384	50	year	UO	UO:0000036	Caucasian	ERO	ERO:0001975	Study Population and eligibilty criteria	Patient_131	BOT	II
ClinicStation electronic medical records	medical record	OMIABIS	OMIABIS:0001026	Homo sapiens	NCBITAXON	NCBITaxon:9606	posterior part of tongue	UBERON	UBERON:0010033	male	PATO	PATO:0000384	58	year	UO	UO:0000036	Caucasian	ERO	ERO:0001975	Study Population and eligibilty criteria	Patient_160	BOT	II
ClinicStation electronic medical records	medical record	OMIABIS	OMIABIS:0001026	Homo sapiens	NCBITAXON	NCBITaxon:9606	tonsil	UBERON	UBERON:0002372	female	PATO	PATO:0000383	44	year	UO	UO:0000036	Caucasian	ERO	ERO:0001975	Study Population and eligibilty criteria	Patient_124	Tonsil	III
ClinicStation electronic medical records	medical record	OMIABIS	OMIABIS:0001026	Homo sapiens	NCBITAXON	NCBITaxon:9606	posterior part of tongue	UBERON	UBERON:0010033	male	PATO	PATO:0000384	65	year	UO	UO:0000036	Caucasian	ERO	ERO:0001975	Study Population and eligibilty criteria	Patient_206	BOT	III
ClinicStation electronic medical records	medical record	OMIABIS	OMIABIS:0001026	Homo sapiens	NCBITAXON	NCBITaxon:9606	posterior part of tongue	UBERON	UBERON:0010033	male	PATO	PATO:0000384	46	year	UO	UO:0000036	Caucasian	ERO	ERO:0001975	Study Population and eligibilty criteria	Patient_112	BOT	IV
ClinicStation electronic medical records	medical record	OMIABIS	OMIABIS:0001026	Homo sapiens	NCBITAXON	NCBITaxon:9606				male	PATO	PATO:0000384	40	year	UO	UO:0000036	Caucasian	ERO	ERO:0001975	Study Population and eligibilty criteria	Patient_97	Other	III
ClinicStation electronic medical records	medical record	OMIABIS	OMIABIS:0001026	Homo sapiens	NCBITAXON	NCBITaxon:9606	posterior part of tongue	UBERON	UBERON:0010033	male	PATO	PATO:0000384	50	year	UO	UO:0000036	Caucasian	ERO	ERO:0001975	Study Population and eligibilty criteria	Patient_180	BOT	II
ClinicStation electronic medical records	medical record	OMIABIS	OMIABIS:0001026	Homo sapiens	NCBITAXON	NCBITaxon:9606	glossopharyngeal sulcus			male	PATO	PATO:0000384	59	year	UO	UO:0000036	Caucasian	ERO	ERO:0001975	Study Population and eligibilty criteria	Patient_80	GPS	III
ClinicStation electronic medical records	medical record	OMIABIS	OMIABIS:0001026	Homo sapiens	NCBITAXON	NCBITaxon:9606	tonsil	UBERON	UBERON:0002372	male	PATO	PATO:0000384	56	year	UO	UO:0000036	Caucasian	ERO	ERO:0001975	Study Population and eligibilty criteria	Patient_165	Tonsil	II
ClinicStation electronic medical records	medical record	OMIABIS	OMIABIS:0001026	Homo sapiens	NCBITAXON	NCBITaxon:9606	tonsil	UBERON	UBERON:0002372	male	PATO	PATO:0000384	63	year	UO	UO:0000036	Caucasian	ERO	ERO:0001975	Study Population and eligibilty criteria	Patient_153	Tonsil	III
ClinicStation electronic medical records	medical record	OMIABIS	OMIABIS:0001026	Homo sapiens	NCBITAXON	NCBITaxon:9606	posterior part of tongue	UBERON	UBERON:0010033	male	PATO	PATO:0000384	58	year	UO	UO:0000036	Caucasian	ERO	ERO:0001975	Study Population and eligibilty criteria	Patient_118	BOT	III
ClinicStation electronic medical records	medical record	OMIABIS	OMIABIS:0001026	Homo sapiens	NCBITAXON	NCBITaxon:9606	posterior part of tongue	UBERON	UBERON:0010033	female	PATO	PATO:0000383	55	year	UO	UO:0000036	Caucasian	ERO	ERO:0001975	Study Population and eligibilty criteria	Patient_201	BOT	III
ClinicStation electronic medical records	medical record	OMIABIS	OMIABIS:0001026	Homo sapiens	NCBITAXON	NCBITaxon:9606	tonsil	UBERON	UBERON:0002372	male	PATO	PATO:0000384	50	year	UO	UO:0000036	Caucasian	ERO	ERO:0001975	Study Population and eligibilty criteria	Patient_103	Tonsil	III
ClinicStation electronic medical records	medical record	OMIABIS	OMIABIS:0001026	Homo sapiens	NCBITAXON	NCBITaxon:9606	glossopharyngeal sulcus			male	PATO	PATO:0000384	52	year	UO	UO:0000036	Caucasian	ERO	ERO:0001975	Study Population and eligibilty criteria	Patient_187	GPS	III
ClinicStation electronic medical records	medical record	OMIABIS	OMIABIS:0001026	Homo sapiens	NCBITAXON	NCBITaxon:9606	posterior part of tongue	UBERON	UBERON:0010033	male	PATO	PATO:0000384	60	year	UO	UO:0000036	Caucasian	ERO	ERO:0001975	Study Population and eligibilty criteria	Patient_85	BOT	NA
ClinicStation electronic medical records	medical record	OMIABIS	OMIABIS:0001026	Homo sapiens	NCBITAXON	NCBITaxon:9606	posterior part of tongue	UBERON	UBERON:0010033	female	PATO	PATO:0000383	62	year	UO	UO:0000036	Caucasian	ERO	ERO:0001975	Study Population and eligibilty criteria	Patient_172	BOT	NA
ClinicStation electronic medical records	medical record	OMIABIS	OMIABIS:0001026	Homo sapiens	NCBITAXON	NCBITaxon:9606	tonsil	UBERON	UBERON:0002372	male	PATO	PATO:0000384	60	year	UO	UO:0000036	Caucasian	ERO	ERO:0001975	Study Population and eligibilty criteria	Patient_208	Tonsil	II
ClinicStation electronic medical records	medical record	OMIABIS	OMIABIS:0001026	Homo sapiens	NCBITAXON	NCBITaxon:9606	tonsil	UBERON	UBERON:0002372	male	PATO	PATO:0000384	71	year	UO	UO:0000036	Caucasian	ERO	ERO:0001975	Study Population and eligibilty criteria	Patient_158	Tonsil	NA
ClinicStation electronic medical records	medical record	OMIABIS	OMIABIS:0001026	Homo sapiens	NCBITAXON	NCBITaxon:9606	tonsil	UBERON	UBERON:0002372	female	PATO	PATO:0000383	55	year	UO	UO:0000036	Caucasian	ERO	ERO:0001975	Study Population and eligibilty criteria	Patient_196	Tonsil	III
ClinicStation electronic medical records	medical record	OMIABIS	OMIABIS:0001026	Homo sapiens	NCBITAXON	NCBITaxon:9606	posterior part of tongue	UBERON	UBERON:0010033	male	PATO	PATO:0000384	56	year	UO	UO:0000036	Caucasian	ERO	ERO:0001975	Study Population and eligibilty criteria	Patient_146	BOT	NA
ClinicStation electronic medical records	medical record	OMIABIS	OMIABIS:0001026	Homo sapiens	NCBITAXON	NCBITaxon:9606	tonsil	UBERON	UBERON:0002372	male	PATO	PATO:0000384	52	year	UO	UO:0000036	Caucasian	ERO	ERO:0001975	Study Population and eligibilty criteria	Patient_110	Tonsil	III
ClinicStation electronic medical records	medical record	OMIABIS	OMIABIS:0001026	Homo sapiens	NCBITAXON	NCBITaxon:9606	posterior part of tongue	UBERON	UBERON:0010033	male	PATO	PATO:0000384	58	year	UO	UO:0000036	Caucasian	ERO	ERO:0001975	Study Population and eligibilty criteria	Patient_142	BOT	III
ClinicStation electronic medical records	medical record	OMIABIS	OMIABIS:0001026	Homo sapiens	NCBITAXON	NCBITaxon:9606	tonsil	UBERON	UBERON:0002372	male	PATO	PATO:0000384	64	year	UO	UO:0000036	Caucasian	ERO	ERO:0001975	Study Population and eligibilty criteria	Patient_95	Tonsil	II
ClinicStation electronic medical records	medical record	OMIABIS	OMIABIS:0001026	Homo sapiens	NCBITAXON	NCBITaxon:9606	posterior part of tongue	UBERON	UBERON:0010033	male	PATO	PATO:0000384	64	year	UO	UO:0000036	Caucasian	ERO	ERO:0001975	Study Population and eligibilty criteria	Patient_133	BOT	NA
ClinicStation electronic medical records	medical record	OMIABIS	OMIABIS:0001026	Homo sapiens	NCBITAXON	NCBITaxon:9606	posterior part of tongue	UBERON	UBERON:0010033	male	PATO	PATO:0000384	56	year	UO	UO:0000036	Caucasian	ERO	ERO:0001975	Study Population and eligibilty criteria	Patient_120	BOT	III
ClinicStation electronic medical records	medical record	OMIABIS	OMIABIS:0001026	Homo sapiens	NCBITAXON	NCBITaxon:9606	posterior part of tongue	UBERON	UBERON:0010033	male	PATO	PATO:0000384	50	year	UO	UO:0000036	Caucasian	ERO	ERO:0001975	Study Population and eligibilty criteria	Patient_107	BOT	II
ClinicStation electronic medical records	medical record	OMIABIS	OMIABIS:0001026	Homo sapiens	NCBITAXON	NCBITaxon:9606	posterior part of tongue	UBERON	UBERON:0010033	male	PATO	PATO:0000384	60	year	UO	UO:0000036	Caucasian	ERO	ERO:0001975	Study Population and eligibilty criteria	Patient_190	BOT	II
ClinicStation electronic medical records	medical record	OMIABIS	OMIABIS:0001026	Homo sapiens	NCBITAXON	NCBITaxon:9606	soft palate	UBERON	UBERON:0001733	male	PATO	PATO:0000384	63	year	UO	UO:0000036	Caucasian	ERO	ERO:0001975	Study Population and eligibilty criteria	Patient_90	Soft_palate	II
ClinicStation electronic medical records	medical record	OMIABIS	OMIABIS:0001026	Homo sapiens	NCBITAXON	NCBITaxon:9606	posterior part of tongue	UBERON	UBERON:0010033	female	PATO	PATO:0000383	50	year	UO	UO:0000036	Caucasian	ERO	ERO:0001975	Study Population and eligibilty criteria	Patient_183	BOT	II
ClinicStation electronic medical records	medical record	OMIABIS	OMIABIS:0001026	Homo sapiens	NCBITAXON	NCBITaxon:9606	posterior part of tongue	UBERON	UBERON:0010033	female	PATO	PATO:0000383	75	year	UO	UO:0000036	Caucasian	ERO	ERO:0001975	Study Population and eligibilty criteria	Patient_167	BOT	III
ClinicStation electronic medical records	medical record	OMIABIS	OMIABIS:0001026	Homo sapiens	NCBITAXON	NCBITaxon:9606	posterior part of tongue	UBERON	UBERON:0010033	male	PATO	PATO:0000384	43	year	UO	UO:0000036	Caucasian	ERO	ERO:0001975	Study Population and eligibilty criteria	Patient_125	BOT	II
ClinicStation electronic medical records	medical record	OMIABIS	OMIABIS:0001026	Homo sapiens	NCBITAXON	NCBITaxon:9606	posterior part of tongue	UBERON	UBERON:0010033	male	PATO	PATO:0000384	70	year	UO	UO:0000036	African American	ERO	ERO:0001974	Study Population and eligibilty criteria	Patient_154	BOT	II
ClinicStation electronic medical records	medical record	OMIABIS	OMIABIS:0001026	Homo sapiens	NCBITAXON	NCBITaxon:9606	glossopharyngeal sulcus			male	PATO	PATO:0000384	59	year	UO	UO:0000036	Caucasian	ERO	ERO:0001975	Study Population and eligibilty criteria	Patient_113	GPS	III
ClinicStation electronic medical records	medical record	OMIABIS	OMIABIS:0001026	Homo sapiens	NCBITAXON	NCBITaxon:9606	posterior part of tongue	UBERON	UBERON:0010033	male	PATO	PATO:0000384	55	year	UO	UO:0000036	Caucasian	ERO	ERO:0001975	Study Population and eligibilty criteria	Patient_143	BOT	II
ClinicStation electronic medical records	medical record	OMIABIS	OMIABIS:0001026	Homo sapiens	NCBITAXON	NCBITaxon:9606	tonsil	UBERON	UBERON:0002372	female	PATO	PATO:0000383	52	year	UO	UO:0000036	Caucasian	ERO	ERO:0001975	Study Population and eligibilty criteria	Patient_98	Tonsil	II
ClinicStation electronic medical records	medical record	OMIABIS	OMIABIS:0001026	Homo sapiens	NCBITAXON	NCBITaxon:9606	tonsil	UBERON	UBERON:0002372	male	PATO	PATO:0000384	49	year	UO	UO:0000036	Caucasian	ERO	ERO:0001975	Study Population and eligibilty criteria	Patient_81	Tonsil	II
ClinicStation electronic medical records	medical record	OMIABIS	OMIABIS:0001026	Homo sapiens	NCBITAXON	NCBITaxon:9606	glossopharyngeal sulcus			male	PATO	PATO:0000384	70	year	UO	UO:0000036	Caucasian	ERO	ERO:0001975	Study Population and eligibilty criteria	Patient_176	GPS	II
ClinicStation electronic medical records	medical record	OMIABIS	OMIABIS:0001026	Homo sapiens	NCBITAXON	NCBITaxon:9606	posterior part of tongue	UBERON	UBERON:0010033	male	PATO	PATO:0000384	68	year	UO	UO:0000036	Caucasian	ERO	ERO:0001975	Study Population and eligibilty criteria	Patient_132	BOT	III
ClinicStation electronic medical records	medical record	OMIABIS	OMIABIS:0001026	Homo sapiens	NCBITAXON	NCBITaxon:9606	posterior part of tongue	UBERON	UBERON:0010033	male	PATO	PATO:0000384	62	year	UO	UO:0000036	Caucasian	ERO	ERO:0001975	Study Population and eligibilty criteria	Patient_119	BOT	III
ClinicStation electronic medical records	medical record	OMIABIS	OMIABIS:0001026	Homo sapiens	NCBITAXON	NCBITaxon:9606	tonsil	UBERON	UBERON:0002372	male	PATO	PATO:0000384	43	year	UO	UO:0000036	Caucasian	ERO	ERO:0001975	Study Population and eligibilty criteria	Patient_147	Tonsil	II
ClinicStation electronic medical records	medical record	OMIABIS	OMIABIS:0001026	Homo sapiens	NCBITAXON	NCBITaxon:9606	posterior part of tongue	UBERON	UBERON:0010033	male	PATO	PATO:0000384	54	year	UO	UO:0000036	Caucasian	ERO	ERO:0001975	Study Population and eligibilty criteria	Patient_105	BOT	II-III
ClinicStation electronic medical records	medical record	OMIABIS	OMIABIS:0001026	Homo sapiens	NCBITAXON	NCBITaxon:9606	posterior part of tongue	UBERON	UBERON:0010033	male	PATO	PATO:0000384	59	year	UO	UO:0000036	Caucasian	ERO	ERO:0001975	Study Population and eligibilty criteria	Patient_87	BOT	II
ClinicStation electronic medical records	medical record	OMIABIS	OMIABIS:0001026	Homo sapiens	NCBITAXON	NCBITaxon:9606	posterior part of tongue	UBERON	UBERON:0010033	male	PATO	PATO:0000384	58	year	UO	UO:0000036	Caucasian	ERO	ERO:0001975	Study Population and eligibilty criteria	Patient_127	BOT	II
ClinicStation electronic medical records	medical record	OMIABIS	OMIABIS:0001026	Homo sapiens	NCBITAXON	NCBITaxon:9606	tonsil	UBERON	UBERON:0002372	male	PATO	PATO:0000384	56	year	UO	UO:0000036	Caucasian	ERO	ERO:0001975	Study Population and eligibilty criteria	Patient_210	Tonsil	II
ClinicStation electronic medical records	medical record	OMIABIS	OMIABIS:0001026	Homo sapiens	NCBITAXON	NCBITaxon:9606	posterior part of tongue	UBERON	UBERON:0010033	male	PATO	PATO:0000384	65	year	UO	UO:0000036	Caucasian	ERO	ERO:0001975	Study Population and eligibilty criteria	Patient_197	BOT	III
ClinicStation electronic medical records	medical record	OMIABIS	OMIABIS:0001026	Homo sapiens	NCBITAXON	NCBITaxon:9606	posterior part of tongue	UBERON	UBERON:0010033	male	PATO	PATO:0000384	71	year	UO	UO:0000036	Caucasian	ERO	ERO:0001975	Study Population and eligibilty criteria	Patient_91	BOT	III
ClinicStation electronic medical records	medical record	OMIABIS	OMIABIS:0001026	Homo sapiens	NCBITAXON	NCBITaxon:9606	tonsil	UBERON	UBERON:0002372	male	PATO	PATO:0000384	55	year	UO	UO:0000036	Caucasian	ERO	ERO:0001975	Study Population and eligibilty criteria	Patient_168	Tonsil	II
ClinicStation electronic medical records	medical record	OMIABIS	OMIABIS:0001026	Homo sapiens	NCBITAXON	NCBITaxon:9606	posterior part of tongue	UBERON	UBERON:0010033	male	PATO	PATO:0000384	64	year	UO	UO:0000036	Caucasian	ERO	ERO:0001975	Study Population and eligibilty criteria	Patient_199	BOT	II
ClinicStation electronic medical records	medical record	OMIABIS	OMIABIS:0001026	Homo sapiens	NCBITAXON	NCBITaxon:9606	tonsil	UBERON	UBERON:0002372	male	PATO	PATO:0000384	56	year	UO	UO:0000036	Caucasian	ERO	ERO:0001975	Study Population and eligibilty criteria	Patient_94	Tonsil	III
ClinicStation electronic medical records	medical record	OMIABIS	OMIABIS:0001026	Homo sapiens	NCBITAXON	NCBITaxon:9606	posterior part of tongue	UBERON	UBERON:0010033	male	PATO	PATO:0000384	59	year	UO	UO:0000036	Caucasian	ERO	ERO:0001975	Study Population and eligibilty criteria	Patient_123	BOT	III
ClinicStation electronic medical records	medical record	OMIABIS	OMIABIS:0001026	Homo sapiens	NCBITAXON	NCBITaxon:9606	soft palate	UBERON	UBERON:0001733	male	PATO	PATO:0000384	62	year	UO	UO:0000036	Caucasian	ERO	ERO:0001975	Study Population and eligibilty criteria	Patient_202	Soft_palate	III
ClinicStation electronic medical records	medical record	OMIABIS	OMIABIS:0001026	Homo sapiens	NCBITAXON	NCBITaxon:9606				male	PATO	PATO:0000384	52	year	UO	UO:0000036	Caucasian	ERO	ERO:0001975	Study Population and eligibilty criteria	Patient_96	Other	III
ClinicStation electronic medical records	medical record	OMIABIS	OMIABIS:0001026	Homo sapiens	NCBITAXON	NCBITaxon:9606	tonsil	UBERON	UBERON:0002372	male	PATO	PATO:0000384	62	year	UO	UO:0000036	Caucasian	ERO	ERO:0001975	Study Population and eligibilty criteria	Patient_126	Tonsil	II
ClinicStation electronic medical records	medical record	OMIABIS	OMIABIS:0001026	Homo sapiens	NCBITAXON	NCBITaxon:9606	tonsil	UBERON	UBERON:0002372	male	PATO	PATO:0000384	75	year	UO	UO:0000036	Caucasian	ERO	ERO:0001975	Study Population and eligibilty criteria	Patient_148	Tonsil	II
ClinicStation electronic medical records	medical record	OMIABIS	OMIABIS:0001026	Homo sapiens	NCBITAXON	NCBITaxon:9606	posterior part of tongue	UBERON	UBERON:0010033	male	PATO	PATO:0000384	58	year	UO	UO:0000036	Caucasian	ERO	ERO:0001975	Study Population and eligibilty criteria	Patient_177	BOT	II
ClinicStation electronic medical records	medical record	OMIABIS	OMIABIS:0001026	Homo sapiens	NCBITAXON	NCBITaxon:9606	posterior part of tongue	UBERON	UBERON:0010033	male	PATO	PATO:0000384	66	year	UO	UO:0000036	Latino	ERO	ERO:0001980	Study Population and eligibilty criteria	Patient_102	BOT	III
ClinicStation electronic medical records	medical record	OMIABIS	OMIABIS:0001026	Homo sapiens	NCBITAXON	NCBITaxon:9606	posterior part of tongue	UBERON	UBERON:0010033	male	PATO	PATO:0000384	69	year	UO	UO:0000036	Caucasian	ERO	ERO:0001975	Study Population and eligibilty criteria	Patient_205	BOT	II
ClinicStation electronic medical records	medical record	OMIABIS	OMIABIS:0001026	Homo sapiens	NCBITAXON	NCBITaxon:9606	glossopharyngeal sulcus			male	PATO	PATO:0000384	54	year	UO	UO:0000036	Caucasian	ERO	ERO:0001975	Study Population and eligibilty criteria	Patient_104	GPS	III
ClinicStation electronic medical records	medical record	OMIABIS	OMIABIS:0001026	Homo sapiens	NCBITAXON	NCBITaxon:9606	posterior part of tongue	UBERON	UBERON:0010033	female	PATO	PATO:0000383	72	year	UO	UO:0000036	Caucasian	ERO	ERO:0001975	Study Population and eligibilty criteria	Patient_134	BOT	NA
ClinicStation electronic medical records	medical record	OMIABIS	OMIABIS:0001026	Homo sapiens	NCBITAXON	NCBITaxon:9606	tonsil	UBERON	UBERON:0002372	male	PATO	PATO:0000384	55	year	UO	UO:0000036	Latino	ERO	ERO:0001980	Study Population and eligibilty criteria	Patient_207	Tonsil	II
ClinicStation electronic medical records	medical record	OMIABIS	OMIABIS:0001026	Homo sapiens	NCBITAXON	NCBITaxon:9606	tonsil	UBERON	UBERON:0002372	male	PATO	PATO:0000384	43	year	UO	UO:0000036	Caucasian	ERO	ERO:0001975	Study Population and eligibilty criteria	Patient_106	Tonsil	III
ClinicStation electronic medical records	medical record	OMIABIS	OMIABIS:0001026	Homo sapiens	NCBITAXON	NCBITaxon:9606	posterior part of tongue	UBERON	UBERON:0010033	male	PATO	PATO:0000384	73	year	UO	UO:0000036	Caucasian	ERO	ERO:0001975	Study Population and eligibilty criteria	Patient_184	BOT	II
ClinicStation electronic medical records	medical record	OMIABIS	OMIABIS:0001026	Homo sapiens	NCBITAXON	NCBITaxon:9606	posterior part of tongue	UBERON	UBERON:0010033	male	PATO	PATO:0000384	50	year	UO	UO:0000036	Caucasian	ERO	ERO:0001975	Study Population and eligibilty criteria	Patient_77	BOT	NA
ClinicStation electronic medical records	medical record	OMIABIS	OMIABIS:0001026	Homo sapiens	NCBITAXON	NCBITaxon:9606	tonsil	UBERON	UBERON:0002372	male	PATO	PATO:0000384	66	year	UO	UO:0000036	Caucasian	ERO	ERO:0001975	Study Population and eligibilty criteria	Patient_156	Tonsil	III
ClinicStation electronic medical records	medical record	OMIABIS	OMIABIS:0001026	Homo sapiens	NCBITAXON	NCBITaxon:9606	tonsil	UBERON	UBERON:0002372	female	PATO	PATO:0000383	60	year	UO	UO:0000036	Caucasian	ERO	ERO:0001975	Study Population and eligibilty criteria	Patient_185	Tonsil	II
ClinicStation electronic medical records	medical record	OMIABIS	OMIABIS:0001026	Homo sapiens	NCBITAXON	NCBITaxon:9606	tonsil	UBERON	UBERON:0002372	male	PATO	PATO:0000384	54	year	UO	UO:0000036	Caucasian	ERO	ERO:0001975	Study Population and eligibilty criteria	Patient_78	Tonsil	III
ClinicStation electronic medical records	medical record	OMIABIS	OMIABIS:0001026	Homo sapiens	NCBITAXON	NCBITaxon:9606	tonsil	UBERON	UBERON:0002372	male	PATO	PATO:0000384	60	year	UO	UO:0000036	Caucasian	ERO	ERO:0001975	Study Population and eligibilty criteria	Patient_111	Tonsil	III
ClinicStation electronic medical records	medical record	OMIABIS	OMIABIS:0001026	Homo sapiens	NCBITAXON	NCBITaxon:9606	tonsil	UBERON	UBERON:0002372	male	PATO	PATO:0000384	70	year	UO	UO:0000036	Caucasian	ERO	ERO:0001975	Study Population and eligibilty criteria	Patient_114	Tonsil	III
ClinicStation electronic medical records	medical record	OMIABIS	OMIABIS:0001026	Homo sapiens	NCBITAXON	NCBITaxon:9606	posterior part of tongue	UBERON	UBERON:0010033	male	PATO	PATO:0000384	61	year	UO	UO:0000036	Caucasian	ERO	ERO:0001975	Study Population and eligibilty criteria	Patient_162	BOT	II
ClinicStation electronic medical records	medical record	OMIABIS	OMIABIS:0001026	Homo sapiens	NCBITAXON	NCBITaxon:9606				male	PATO	PATO:0000384	65	year	UO	UO:0000036	Caucasian	ERO	ERO:0001975	Study Population and eligibilty criteria	Patient_191	Other	II
ClinicStation electronic medical records	medical record	OMIABIS	OMIABIS:0001026	Homo sapiens	NCBITAXON	NCBITaxon:9606	glossopharyngeal sulcus			male	PATO	PATO:0000384	52	year	UO	UO:0000036	Caucasian	ERO	ERO:0001975	Study Population and eligibilty criteria	Patient_84	GPS	III
ClinicStation electronic medical records	medical record	OMIABIS	OMIABIS:0001026	Homo sapiens	NCBITAXON	NCBITaxon:9606	glossopharyngeal sulcus			male	PATO	PATO:0000384	58	year	UO	UO:0000036	Latino	ERO	ERO:0001980	Study Population and eligibilty criteria	Patient_193	GPS	III
ClinicStation electronic medical records	medical record	OMIABIS	OMIABIS:0001026	Homo sapiens	NCBITAXON	NCBITaxon:9606	tonsil	UBERON	UBERON:0002372	female	PATO	PATO:0000383	63	year	UO	UO:0000036	Caucasian	ERO	ERO:0001975	Study Population and eligibilty criteria	Patient_86	Tonsil	II
ClinicStation electronic medical records	medical record	OMIABIS	OMIABIS:0001026	Homo sapiens	NCBITAXON	NCBITaxon:9606	posterior part of tongue	UBERON	UBERON:0010033	male	PATO	PATO:0000384	66	year	UO	UO:0000036	Caucasian	ERO	ERO:0001975	Study Population and eligibilty criteria	Patient_121	BOT	II-III
ClinicStation electronic medical records	medical record	OMIABIS	OMIABIS:0001026	Homo sapiens	NCBITAXON	NCBITaxon:9606	tonsil	UBERON	UBERON:0002372	male	PATO	PATO:0000384	48	year	UO	UO:0000036	Caucasian	ERO	ERO:0001975	Study Population and eligibilty criteria	Patient_194	Tonsil	III
ClinicStation electronic medical records	medical record	OMIABIS	OMIABIS:0001026	Homo sapiens	NCBITAXON	NCBITaxon:9606	tonsil	UBERON	UBERON:0002372	male	PATO	PATO:0000384	47	year	UO	UO:0000036	Caucasian	ERO	ERO:0001975	Study Population and eligibilty criteria	Patient_89	Tonsil	II-III
ClinicStation electronic medical records	medical record	OMIABIS	OMIABIS:0001026	Homo sapiens	NCBITAXON	NCBITaxon:9606	posterior part of tongue	UBERON	UBERON:0010033	female	PATO	PATO:0000383	47	year	UO	UO:0000036	Asian	ERO	ERO:0001981	Study Population and eligibilty criteria	Patient_169	BOT	II-III
ClinicStation electronic medical records	medical record	OMIABIS	OMIABIS:0001026	Homo sapiens	NCBITAXON	NCBITaxon:9606	posterior part of tongue	UBERON	UBERON:0010033	male	PATO	PATO:0000384	69	year	UO	UO:0000036	Caucasian	ERO	ERO:0001975	Study Population and eligibilty criteria	Patient_200	BOT	III
ClinicStation electronic medical records	medical record	OMIABIS	OMIABIS:0001026	Homo sapiens	NCBITAXON	NCBITaxon:9606	posterior part of tongue	UBERON	UBERON:0010033	female	PATO	PATO:0000383	63	year	UO	UO:0000036	Caucasian	ERO	ERO:0001975	Study Population and eligibilty criteria	Patient_144	BOT	IV
ClinicStation electronic medical records	medical record	OMIABIS	OMIABIS:0001026	Homo sapiens	NCBITAXON	NCBITaxon:9606	posterior part of tongue	UBERON	UBERON:0010033	male	PATO	PATO:0000384	54	year	UO	UO:0000036	Caucasian	ERO	ERO:0001975	Study Population and eligibilty criteria	Patient_170	BOT	II
ClinicStation electronic medical records	medical record	OMIABIS	OMIABIS:0001026	Homo sapiens	NCBITAXON	NCBITaxon:9606	tonsil	UBERON	UBERON:0002372	male	PATO	PATO:0000384	60	year	UO	UO:0000036	Caucasian	ERO	ERO:0001975	Study Population and eligibilty criteria	Patient_203	Tonsil	III
ClinicStation electronic medical records	medical record	OMIABIS	OMIABIS:0001026	Homo sapiens	NCBITAXON	NCBITaxon:9606	posterior part of tongue	UBERON	UBERON:0010033	male	PATO	PATO:0000384	69	year	UO	UO:0000036	Caucasian	ERO	ERO:0001975	Study Population and eligibilty criteria	Patient_173	BOT	III
ClinicStation electronic medical records	medical record	OMIABIS	OMIABIS:0001026	Homo sapiens	NCBITAXON	NCBITaxon:9606				female	PATO	PATO:0000383	66	year	UO	UO:0000036	Caucasian	ERO	ERO:0001975	Study Population and eligibilty criteria	Patient_128	Other	III
ClinicStation electronic medical records	medical record	OMIABIS	OMIABIS:0001026	Homo sapiens	NCBITAXON	NCBITaxon:9606	glossopharyngeal sulcus			male	PATO	PATO:0000384	51	year	UO	UO:0000036	Caucasian	ERO	ERO:0001975	Study Population and eligibilty criteria	Patient_178	GPS	II
ClinicStation electronic medical records	medical record	OMIABIS	OMIABIS:0001026	Homo sapiens	NCBITAXON	NCBITaxon:9606	tonsil	UBERON	UBERON:0002372	male	PATO	PATO:0000384	39	year	UO	UO:0000036	Caucasian	ERO	ERO:0001975	Study Population and eligibilty criteria	Patient_150	Tonsil	II
ClinicStation electronic medical records	medical record	OMIABIS	OMIABIS:0001026	Homo sapiens	NCBITAXON	NCBITaxon:9606	posterior part of tongue	UBERON	UBERON:0010033	male	PATO	PATO:0000384	67	year	UO	UO:0000036	Caucasian	ERO	ERO:0001975	Study Population and eligibilty criteria	Patient_209	BOT	II
ClinicStation electronic medical records	medical record	OMIABIS	OMIABIS:0001026	Homo sapiens	NCBITAXON	NCBITaxon:9606	posterior part of tongue	UBERON	UBERON:0010033	male	PATO	PATO:0000384	64	year	UO	UO:0000036	Caucasian	ERO	ERO:0001975	Study Population and eligibilty criteria	Patient_181	BOT	III
ClinicStation electronic medical records	medical record	OMIABIS	OMIABIS:0001026	Homo sapiens	NCBITAXON	NCBITaxon:9606	posterior part of tongue	UBERON	UBERON:0010033	male	PATO	PATO:0000384	58	year	UO	UO:0000036	Caucasian	ERO	ERO:0001975	Study Population and eligibilty criteria	Patient_211	BOT	III
ClinicStation electronic medical records	medical record	OMIABIS	OMIABIS:0001026	Homo sapiens	NCBITAXON	NCBITaxon:9606	tonsil	UBERON	UBERON:0002372	male	PATO	PATO:0000384	71	year	UO	UO:0000036	Caucasian	ERO	ERO:0001975	Study Population and eligibilty criteria	Patient_116	Tonsil	III
ClinicStation electronic medical records	medical record	OMIABIS	OMIABIS:0001026	Homo sapiens	NCBITAXON	NCBITaxon:9606	tonsil	UBERON	UBERON:0002372	male	PATO	PATO:0000384	56	year	UO	UO:0000036	Caucasian	ERO	ERO:0001975	Study Population and eligibilty criteria	Patient_115	Tonsil	II
ClinicStation electronic medical records	medical record	OMIABIS	OMIABIS:0001026	Homo sapiens	NCBITAXON	NCBITaxon:9606	soft palate	UBERON	UBERON:0001733	female	PATO	PATO:0000383	60	year	UO	UO:0000036	Caucasian	ERO	ERO:0001975	Study Population and eligibilty criteria	Patient_139	Soft_palate	NA
ClinicStation electronic medical records	medical record	OMIABIS	OMIABIS:0001026	Homo sapiens	NCBITAXON	NCBITaxon:9606				female	PATO	PATO:0000383	49	year	UO	UO:0000036	Caucasian	ERO	ERO:0001975	Study Population and eligibilty criteria	Patient_130	Other	III
ClinicStation electronic medical records	medical record	OMIABIS	OMIABIS:0001026	Homo sapiens	NCBITAXON	NCBITaxon:9606	tonsil	UBERON	UBERON:0002372	male	PATO	PATO:0000384	79	year	UO	UO:0000036	Caucasian	ERO	ERO:0001975	Study Population and eligibilty criteria	Patient_182	Tonsil	NA
ClinicStation electronic medical records	medical record	OMIABIS	OMIABIS:0001026	Homo sapiens	NCBITAXON	NCBITaxon:9606	tonsil	UBERON	UBERON:0002372	male	PATO	PATO:0000384	89	year	UO	UO:0000036	Caucasian	ERO	ERO:0001975	Study Population and eligibilty criteria	Patient_188	Tonsil	III
ClinicStation electronic medical records	medical record	OMIABIS	OMIABIS:0001026	Homo sapiens	NCBITAXON	NCBITaxon:9606	tonsil	UBERON	UBERON:0002372	female	PATO	PATO:0000383	59	year	UO	UO:0000036	Caucasian	ERO	ERO:0001975	Study Population and eligibilty criteria	Patient_195	Tonsil	III
ClinicStation electronic medical records	medical record	OMIABIS	OMIABIS:0001026	Homo sapiens	NCBITAXON	NCBITaxon:9606	tonsil	UBERON	UBERON:0002372	male	PATO	PATO:0000384	42	year	UO	UO:0000036	Caucasian	ERO	ERO:0001975	Study Population and eligibilty criteria	Patient_174	Tonsil	III
ClinicStation electronic medical records	medical record	OMIABIS	OMIABIS:0001026	Homo sapiens	NCBITAXON	NCBITaxon:9606	posterior part of tongue	UBERON	UBERON:0010033	female	PATO	PATO:0000383	64	year	UO	UO:0000036	Caucasian	ERO	ERO:0001975	Study Population and eligibilty criteria	Patient_83	BOT	II
