# Supplementary material for: Matched computed tomography segmentation and demographic data for oropharyngeal cancer radiomics challenges
Source: Sci Data. 2017 Jul 4;4:170077. doi: 10.1038/sdata.2017.77 (PMC5497772; doi:10.1038/sdata.2017.77)
Supplement: Supplementary file 1 [file sdata201777-isa1.zip › a_HPV_Fuller.txt]

Sample Name	Protocol REF	Assay Name	Raw Data File	Comment[Data Repository]	Comment[Data Record Accession]	Comment[Data Record URI]	Factor Value[tumour subsite]	Factor Value[tumour grade]
Patient_166	HPV Detection	Patient_166_HPV	Training.zip	figshare	doi:10.6084/m9.figshare.c.3757403.v1	https://doi.org/10.6084/m9.figshare.c.3757403.v1	Tonsil	III
Patient_159	HPV Detection	Patient_159_HPV	Training.zip	figshare	doi:10.6084/m9.figshare.c.3757403.v1	https://doi.org/10.6084/m9.figshare.c.3757403.v1	BOT	II
Patient_99	HPV Detection	Patient_99_HPV	Training.zip	figshare	doi:10.6084/m9.figshare.c.3757403.v1	https://doi.org/10.6084/m9.figshare.c.3757403.v1	BOT	III
Patient_88	HPV Detection	Patient_88_HPV	Training.zip	figshare	doi:10.6084/m9.figshare.c.3757403.v1	https://doi.org/10.6084/m9.figshare.c.3757403.v1	Tonsil	II
Patient_161	HPV Detection	Patient_161_HPV	Training.zip	figshare	doi:10.6084/m9.figshare.c.3757403.v1	https://doi.org/10.6084/m9.figshare.c.3757403.v1	BOT	III
Patient_155	HPV Detection	Patient_155_HPV	Training.zip	figshare	doi:10.6084/m9.figshare.c.3757403.v1	https://doi.org/10.6084/m9.figshare.c.3757403.v1	BOT	II
Patient_93	HPV Detection	Patient_93_HPV	Training.zip	figshare	doi:10.6084/m9.figshare.c.3757403.v1	https://doi.org/10.6084/m9.figshare.c.3757403.v1	Tonsil	I
Patient_149	HPV Detection	Patient_149_HPV	Training.zip	figshare	doi:10.6084/m9.figshare.c.3757403.v1	https://doi.org/10.6084/m9.figshare.c.3757403.v1	BOT	III
Patient_108	HPV Detection	Patient_108_HPV	Training.zip	figshare	doi:10.6084/m9.figshare.c.3757403.v1	https://doi.org/10.6084/m9.figshare.c.3757403.v1	BOT	II
Patient_138	HPV Detection	Patient_138_HPV	Training.zip	figshare	doi:10.6084/m9.figshare.c.3757403.v1	https://doi.org/10.6084/m9.figshare.c.3757403.v1	Other	NA
Patient_129	HPV Detection	Patient_129_HPV	Training.zip	figshare	doi:10.6084/m9.figshare.c.3757403.v1	https://doi.org/10.6084/m9.figshare.c.3757403.v1	BOT	NA
Patient_212	HPV Detection	Patient_212_HPV	Training.zip	figshare	doi:10.6084/m9.figshare.c.3757403.v1	https://doi.org/10.6084/m9.figshare.c.3757403.v1	BOT	III
Patient_198	HPV Detection	Patient_198_HPV	Training.zip	figshare	doi:10.6084/m9.figshare.c.3757403.v1	https://doi.org/10.6084/m9.figshare.c.3757403.v1	BOT	II
Patient_101	HPV Detection	Patient_101_HPV	Training.zip	figshare	doi:10.6084/m9.figshare.c.3757403.v1	https://doi.org/10.6084/m9.figshare.c.3757403.v1	Pharyngeal_wall	III
Patient_192	HPV Detection	Patient_192_HPV	Training.zip	figshare	doi:10.6084/m9.figshare.c.3757403.v1	https://doi.org/10.6084/m9.figshare.c.3757403.v1	Tonsil	II
Patient_145	HPV Detection	Patient_145_HPV	Training.zip	figshare	doi:10.6084/m9.figshare.c.3757403.v1	https://doi.org/10.6084/m9.figshare.c.3757403.v1	Tonsil	III
Patient_179	HPV Detection	Patient_179_HPV	Training.zip	figshare	doi:10.6084/m9.figshare.c.3757403.v1	https://doi.org/10.6084/m9.figshare.c.3757403.v1	BOT	II
Patient_135	HPV Detection	Patient_135_HPV	Training.zip	figshare	doi:10.6084/m9.figshare.c.3757403.v1	https://doi.org/10.6084/m9.figshare.c.3757403.v1	BOT	NA
Patient_164	HPV Detection	Patient_164_HPV	Training.zip	figshare	doi:10.6084/m9.figshare.c.3757403.v1	https://doi.org/10.6084/m9.figshare.c.3757403.v1	Tonsil	III
Patient_122	HPV Detection	Patient_122_HPV	Training.zip	figshare	doi:10.6084/m9.figshare.c.3757403.v1	https://doi.org/10.6084/m9.figshare.c.3757403.v1	Tonsil	III
Patient_152	HPV Detection	Patient_152_HPV	Training.zip	figshare	doi:10.6084/m9.figshare.c.3757403.v1	https://doi.org/10.6084/m9.figshare.c.3757403.v1	BOT	NA
Patient_109	HPV Detection	Patient_109_HPV	Training.zip	figshare	doi:10.6084/m9.figshare.c.3757403.v1	https://doi.org/10.6084/m9.figshare.c.3757403.v1	Tonsil	III
Patient_141	HPV Detection	Patient_141_HPV	Training.zip	figshare	doi:10.6084/m9.figshare.c.3757403.v1	https://doi.org/10.6084/m9.figshare.c.3757403.v1	Tonsil	III
Patient_92	HPV Detection	Patient_92_HPV	Training.zip	figshare	doi:10.6084/m9.figshare.c.3757403.v1	https://doi.org/10.6084/m9.figshare.c.3757403.v1	BOT	III
Patient_186	HPV Detection	Patient_186_HPV	Training.zip	figshare	doi:10.6084/m9.figshare.c.3757403.v1	https://doi.org/10.6084/m9.figshare.c.3757403.v1	Other	III
Patient_137	HPV Detection	Patient_137_HPV	Training.zip	figshare	doi:10.6084/m9.figshare.c.3757403.v1	https://doi.org/10.6084/m9.figshare.c.3757403.v1	Tonsil	II-III
Patient_171	HPV Detection	Patient_171_HPV	Training.zip	figshare	doi:10.6084/m9.figshare.c.3757403.v1	https://doi.org/10.6084/m9.figshare.c.3757403.v1	BOT	II
Patient_157	HPV Detection	Patient_157_HPV	Training.zip	figshare	doi:10.6084/m9.figshare.c.3757403.v1	https://doi.org/10.6084/m9.figshare.c.3757403.v1	Tonsil	III
Patient_117	HPV Detection	Patient_117_HPV	Training.zip	figshare	doi:10.6084/m9.figshare.c.3757403.v1	https://doi.org/10.6084/m9.figshare.c.3757403.v1	BOT	III
Patient_100	HPV Detection	Patient_100_HPV	Training.zip	figshare	doi:10.6084/m9.figshare.c.3757403.v1	https://doi.org/10.6084/m9.figshare.c.3757403.v1	Tonsil	III
Patient_136	HPV Detection	Patient_136_HPV	Training.zip	figshare	doi:10.6084/m9.figshare.c.3757403.v1	https://doi.org/10.6084/m9.figshare.c.3757403.v1	BOT	III
Patient_82	HPV Detection	Patient_82_HPV	Training.zip	figshare	doi:10.6084/m9.figshare.c.3757403.v1	https://doi.org/10.6084/m9.figshare.c.3757403.v1	BOT	II
Patient_79	HPV Detection	Patient_79_HPV	Training.zip	figshare	doi:10.6084/m9.figshare.c.3757403.v1	https://doi.org/10.6084/m9.figshare.c.3757403.v1	BOT	III
Patient_163	HPV Detection	Patient_163_HPV	Training.zip	figshare	doi:10.6084/m9.figshare.c.3757403.v1	https://doi.org/10.6084/m9.figshare.c.3757403.v1	BOT	NA
Patient_204	HPV Detection	Patient_204_HPV	Training.zip	figshare	doi:10.6084/m9.figshare.c.3757403.v1	https://doi.org/10.6084/m9.figshare.c.3757403.v1	Tonsil	III
Patient_151	HPV Detection	Patient_151_HPV	Training.zip	figshare	doi:10.6084/m9.figshare.c.3757403.v1	https://doi.org/10.6084/m9.figshare.c.3757403.v1	BOT	II
Patient_189	HPV Detection	Patient_189_HPV	Training.zip	figshare	doi:10.6084/m9.figshare.c.3757403.v1	https://doi.org/10.6084/m9.figshare.c.3757403.v1	Other	III
Patient_140	HPV Detection	Patient_140_HPV	Training.zip	figshare	doi:10.6084/m9.figshare.c.3757403.v1	https://doi.org/10.6084/m9.figshare.c.3757403.v1	Tonsil	II
Patient_175	HPV Detection	Patient_175_HPV	Training.zip	figshare	doi:10.6084/m9.figshare.c.3757403.v1	https://doi.org/10.6084/m9.figshare.c.3757403.v1	Tonsil	NA
Patient_131	HPV Detection	Patient_131_HPV	Training.zip	figshare	doi:10.6084/m9.figshare.c.3757403.v1	https://doi.org/10.6084/m9.figshare.c.3757403.v1	BOT	II
Patient_160	HPV Detection	Patient_160_HPV	Training.zip	figshare	doi:10.6084/m9.figshare.c.3757403.v1	https://doi.org/10.6084/m9.figshare.c.3757403.v1	BOT	II
Patient_124	HPV Detection	Patient_124_HPV	Training.zip	figshare	doi:10.6084/m9.figshare.c.3757403.v1	https://doi.org/10.6084/m9.figshare.c.3757403.v1	Tonsil	III
Patient_206	HPV Detection	Patient_206_HPV	Training.zip	figshare	doi:10.6084/m9.figshare.c.3757403.v1	https://doi.org/10.6084/m9.figshare.c.3757403.v1	BOT	III
Patient_112	HPV Detection	Patient_112_HPV	Training.zip	figshare	doi:10.6084/m9.figshare.c.3757403.v1	https://doi.org/10.6084/m9.figshare.c.3757403.v1	BOT	IV
Patient_97	HPV Detection	Patient_97_HPV	Training.zip	figshare	doi:10.6084/m9.figshare.c.3757403.v1	https://doi.org/10.6084/m9.figshare.c.3757403.v1	Other	III
Patient_180	HPV Detection	Patient_180_HPV	Training.zip	figshare	doi:10.6084/m9.figshare.c.3757403.v1	https://doi.org/10.6084/m9.figshare.c.3757403.v1	BOT	II
Patient_80	HPV Detection	Patient_80_HPV	Training.zip	figshare	doi:10.6084/m9.figshare.c.3757403.v1	https://doi.org/10.6084/m9.figshare.c.3757403.v1	GPS	III
Patient_165	HPV Detection	Patient_165_HPV	Training.zip	figshare	doi:10.6084/m9.figshare.c.3757403.v1	https://doi.org/10.6084/m9.figshare.c.3757403.v1	Tonsil	II
Patient_153	HPV Detection	Patient_153_HPV	Training.zip	figshare	doi:10.6084/m9.figshare.c.3757403.v1	https://doi.org/10.6084/m9.figshare.c.3757403.v1	Tonsil	III
Patient_118	HPV Detection	Patient_118_HPV	Training.zip	figshare	doi:10.6084/m9.figshare.c.3757403.v1	https://doi.org/10.6084/m9.figshare.c.3757403.v1	BOT	III
Patient_201	HPV Detection	Patient_201_HPV	Training.zip	figshare	doi:10.6084/m9.figshare.c.3757403.v1	https://doi.org/10.6084/m9.figshare.c.3757403.v1	BOT	III
Patient_103	HPV Detection	Patient_103_HPV	Training.zip	figshare	doi:10.6084/m9.figshare.c.3757403.v1	https://doi.org/10.6084/m9.figshare.c.3757403.v1	Tonsil	III
Patient_187	HPV Detection	Patient_187_HPV	Training.zip	figshare	doi:10.6084/m9.figshare.c.3757403.v1	https://doi.org/10.6084/m9.figshare.c.3757403.v1	GPS	III
Patient_85	HPV Detection	Patient_85_HPV	Training.zip	figshare	doi:10.6084/m9.figshare.c.3757403.v1	https://doi.org/10.6084/m9.figshare.c.3757403.v1	BOT	NA
Patient_172	HPV Detection	Patient_172_HPV	Training.zip	figshare	doi:10.6084/m9.figshare.c.3757403.v1	https://doi.org/10.6084/m9.figshare.c.3757403.v1	BOT	NA
Patient_208	HPV Detection	Patient_208_HPV	Training.zip	figshare	doi:10.6084/m9.figshare.c.3757403.v1	https://doi.org/10.6084/m9.figshare.c.3757403.v1	Tonsil	II
Patient_158	HPV Detection	Patient_158_HPV	Training.zip	figshare	doi:10.6084/m9.figshare.c.3757403.v1	https://doi.org/10.6084/m9.figshare.c.3757403.v1	Tonsil	NA
Patient_196	HPV Detection	Patient_196_HPV	Training.zip	figshare	doi:10.6084/m9.figshare.c.3757403.v1	https://doi.org/10.6084/m9.figshare.c.3757403.v1	Tonsil	III
Patient_146	HPV Detection	Patient_146_HPV	Training.zip	figshare	doi:10.6084/m9.figshare.c.3757403.v1	https://doi.org/10.6084/m9.figshare.c.3757403.v1	BOT	NA
Patient_110	HPV Detection	Patient_110_HPV	Training.zip	figshare	doi:10.6084/m9.figshare.c.3757403.v1	https://doi.org/10.6084/m9.figshare.c.3757403.v1	Tonsil	III
Patient_142	HPV Detection	Patient_142_HPV	Training.zip	figshare	doi:10.6084/m9.figshare.c.3757403.v1	https://doi.org/10.6084/m9.figshare.c.3757403.v1	BOT	III
Patient_95	HPV Detection	Patient_95_HPV	Training.zip	figshare	doi:10.6084/m9.figshare.c.3757403.v1	https://doi.org/10.6084/m9.figshare.c.3757403.v1	Tonsil	II
Patient_133	HPV Detection	Patient_133_HPV	Training.zip	figshare	doi:10.6084/m9.figshare.c.3757403.v1	https://doi.org/10.6084/m9.figshare.c.3757403.v1	BOT	NA
Patient_120	HPV Detection	Patient_120_HPV	Training.zip	figshare	doi:10.6084/m9.figshare.c.3757403.v1	https://doi.org/10.6084/m9.figshare.c.3757403.v1	BOT	III
Patient_107	HPV Detection	Patient_107_HPV	Training.zip	figshare	doi:10.6084/m9.figshare.c.3757403.v1	https://doi.org/10.6084/m9.figshare.c.3757403.v1	BOT	II
Patient_190	HPV Detection	Patient_190_HPV	Training.zip	figshare	doi:10.6084/m9.figshare.c.3757403.v1	https://doi.org/10.6084/m9.figshare.c.3757403.v1	BOT	II
Patient_90	HPV Detection	Patient_90_HPV	Training.zip	figshare	doi:10.6084/m9.figshare.c.3757403.v1	https://doi.org/10.6084/m9.figshare.c.3757403.v1	Soft_palate	II
Patient_183	HPV Detection	Patient_183_HPV	Training.zip	figshare	doi:10.6084/m9.figshare.c.3757403.v1	https://doi.org/10.6084/m9.figshare.c.3757403.v1	BOT	II
Patient_167	HPV Detection	Patient_167_HPV	Training.zip	figshare	doi:10.6084/m9.figshare.c.3757403.v1	https://doi.org/10.6084/m9.figshare.c.3757403.v1	BOT	III
Patient_125	HPV Detection	Patient_125_HPV	Training.zip	figshare	doi:10.6084/m9.figshare.c.3757403.v1	https://doi.org/10.6084/m9.figshare.c.3757403.v1	BOT	II
Patient_154	HPV Detection	Patient_154_HPV	Training.zip	figshare	doi:10.6084/m9.figshare.c.3757403.v1	https://doi.org/10.6084/m9.figshare.c.3757403.v1	BOT	II
Patient_113	HPV Detection	Patient_113_HPV	Training.zip	figshare	doi:10.6084/m9.figshare.c.3757403.v1	https://doi.org/10.6084/m9.figshare.c.3757403.v1	GPS	III
Patient_143	HPV Detection	Patient_143_HPV	Training.zip	figshare	doi:10.6084/m9.figshare.c.3757403.v1	https://doi.org/10.6084/m9.figshare.c.3757403.v1	BOT	II
Patient_98	HPV Detection	Patient_98_HPV	Training.zip	figshare	doi:10.6084/m9.figshare.c.3757403.v1	https://doi.org/10.6084/m9.figshare.c.3757403.v1	Tonsil	II
Patient_81	HPV Detection	Patient_81_HPV	Training.zip	figshare	doi:10.6084/m9.figshare.c.3757403.v1	https://doi.org/10.6084/m9.figshare.c.3757403.v1	Tonsil	II
Patient_176	HPV Detection	Patient_176_HPV	Training.zip	figshare	doi:10.6084/m9.figshare.c.3757403.v1	https://doi.org/10.6084/m9.figshare.c.3757403.v1	GPS	II
Patient_132	HPV Detection	Patient_132_HPV	Training.zip	figshare	doi:10.6084/m9.figshare.c.3757403.v1	https://doi.org/10.6084/m9.figshare.c.3757403.v1	BOT	III
Patient_119	HPV Detection	Patient_119_HPV	Training.zip	figshare	doi:10.6084/m9.figshare.c.3757403.v1	https://doi.org/10.6084/m9.figshare.c.3757403.v1	BOT	III
Patient_147	HPV Detection	Patient_147_HPV	Training.zip	figshare	doi:10.6084/m9.figshare.c.3757403.v1	https://doi.org/10.6084/m9.figshare.c.3757403.v1	Tonsil	II
Patient_105	HPV Detection	Patient_105_HPV	Training.zip	figshare	doi:10.6084/m9.figshare.c.3757403.v1	https://doi.org/10.6084/m9.figshare.c.3757403.v1	BOT	II-III
Patient_87	HPV Detection	Patient_87_HPV	Training.zip	figshare	doi:10.6084/m9.figshare.c.3757403.v1	https://doi.org/10.6084/m9.figshare.c.3757403.v1	BOT	II
Patient_127	HPV Detection	Patient_127_HPV	Training.zip	figshare	doi:10.6084/m9.figshare.c.3757403.v1	https://doi.org/10.6084/m9.figshare.c.3757403.v1	BOT	II
Patient_210	HPV Detection	Patient_210_HPV	Training.zip	figshare	doi:10.6084/m9.figshare.c.3757403.v1	https://doi.org/10.6084/m9.figshare.c.3757403.v1	Tonsil	II
Patient_197	HPV Detection	Patient_197_HPV	Training.zip	figshare	doi:10.6084/m9.figshare.c.3757403.v1	https://doi.org/10.6084/m9.figshare.c.3757403.v1	BOT	III
Patient_91	HPV Detection	Patient_91_HPV	Training.zip	figshare	doi:10.6084/m9.figshare.c.3757403.v1	https://doi.org/10.6084/m9.figshare.c.3757403.v1	BOT	III
Patient_168	HPV Detection	Patient_168_HPV	Training.zip	figshare	doi:10.6084/m9.figshare.c.3757403.v1	https://doi.org/10.6084/m9.figshare.c.3757403.v1	Tonsil	II
Patient_199	HPV Detection	Patient_199_HPV	Training.zip	figshare	doi:10.6084/m9.figshare.c.3757403.v1	https://doi.org/10.6084/m9.figshare.c.3757403.v1	BOT	II
Patient_94	HPV Detection	Patient_94_HPV	Training.zip	figshare	doi:10.6084/m9.figshare.c.3757403.v1	https://doi.org/10.6084/m9.figshare.c.3757403.v1	Tonsil	III
Patient_123	HPV Detection	Patient_123_HPV	Training.zip	figshare	doi:10.6084/m9.figshare.c.3757403.v1	https://doi.org/10.6084/m9.figshare.c.3757403.v1	BOT	III
Patient_202	HPV Detection	Patient_202_HPV	Training.zip	figshare	doi:10.6084/m9.figshare.c.3757403.v1	https://doi.org/10.6084/m9.figshare.c.3757403.v1	Soft_palate	III
Patient_96	HPV Detection	Patient_96_HPV	Training.zip	figshare	doi:10.6084/m9.figshare.c.3757403.v1	https://doi.org/10.6084/m9.figshare.c.3757403.v1	Other	III
Patient_126	HPV Detection	Patient_126_HPV	Training.zip	figshare	doi:10.6084/m9.figshare.c.3757403.v1	https://doi.org/10.6084/m9.figshare.c.3757403.v1	Tonsil	II
Patient_148	HPV Detection	Patient_148_HPV	Training.zip	figshare	doi:10.6084/m9.figshare.c.3757403.v1	https://doi.org/10.6084/m9.figshare.c.3757403.v1	Tonsil	II
Patient_177	HPV Detection	Patient_177_HPV	Training.zip	figshare	doi:10.6084/m9.figshare.c.3757403.v1	https://doi.org/10.6084/m9.figshare.c.3757403.v1	BOT	II
Patient_102	HPV Detection	Patient_102_HPV	Training.zip	figshare	doi:10.6084/m9.figshare.c.3757403.v1	https://doi.org/10.6084/m9.figshare.c.3757403.v1	BOT	III
Patient_205	HPV Detection	Patient_205_HPV	Training.zip	figshare	doi:10.6084/m9.figshare.c.3757403.v1	https://doi.org/10.6084/m9.figshare.c.3757403.v1	BOT	II
Patient_104	HPV Detection	Patient_104_HPV	Training.zip	figshare	doi:10.6084/m9.figshare.c.3757403.v1	https://doi.org/10.6084/m9.figshare.c.3757403.v1	GPS	III
Patient_134	HPV Detection	Patient_134_HPV	Training.zip	figshare	doi:10.6084/m9.figshare.c.3757403.v1	https://doi.org/10.6084/m9.figshare.c.3757403.v1	BOT	NA
Patient_207	HPV Detection	Patient_207_HPV	Training.zip	figshare	doi:10.6084/m9.figshare.c.3757403.v1	https://doi.org/10.6084/m9.figshare.c.3757403.v1	Tonsil	II
Patient_106	HPV Detection	Patient_106_HPV	Training.zip	figshare	doi:10.6084/m9.figshare.c.3757403.v1	https://doi.org/10.6084/m9.figshare.c.3757403.v1	Tonsil	III
Patient_184	HPV Detection	Patient_184_HPV	Training.zip	figshare	doi:10.6084/m9.figshare.c.3757403.v1	https://doi.org/10.6084/m9.figshare.c.3757403.v1	BOT	II
Patient_77	HPV Detection	Patient_77_HPV	Training.zip	figshare	doi:10.6084/m9.figshare.c.3757403.v1	https://doi.org/10.6084/m9.figshare.c.3757403.v1	BOT	NA
Patient_156	HPV Detection	Patient_156_HPV	Training.zip	figshare	doi:10.6084/m9.figshare.c.3757403.v1	https://doi.org/10.6084/m9.figshare.c.3757403.v1	Tonsil	III
Patient_185	HPV Detection	Patient_185_HPV	Training.zip	figshare	doi:10.6084/m9.figshare.c.3757403.v1	https://doi.org/10.6084/m9.figshare.c.3757403.v1	Tonsil	II
Patient_78	HPV Detection	Patient_78_HPV	Training.zip	figshare	doi:10.6084/m9.figshare.c.3757403.v1	https://doi.org/10.6084/m9.figshare.c.3757403.v1	Tonsil	III
Patient_111	HPV Detection	Patient_111_HPV	Training.zip	figshare	doi:10.6084/m9.figshare.c.3757403.v1	https://doi.org/10.6084/m9.figshare.c.3757403.v1	Tonsil	III
Patient_114	HPV Detection	Patient_114_HPV	Training.zip	figshare	doi:10.6084/m9.figshare.c.3757403.v1	https://doi.org/10.6084/m9.figshare.c.3757403.v1	Tonsil	III
Patient_162	HPV Detection	Patient_162_HPV	Training.zip	figshare	doi:10.6084/m9.figshare.c.3757403.v1	https://doi.org/10.6084/m9.figshare.c.3757403.v1	BOT	II
Patient_191	HPV Detection	Patient_191_HPV	Training.zip	figshare	doi:10.6084/m9.figshare.c.3757403.v1	https://doi.org/10.6084/m9.figshare.c.3757403.v1	Other	II
Patient_84	HPV Detection	Patient_84_HPV	Training.zip	figshare	doi:10.6084/m9.figshare.c.3757403.v1	https://doi.org/10.6084/m9.figshare.c.3757403.v1	GPS	III
Patient_193	HPV Detection	Patient_193_HPV	Training.zip	figshare	doi:10.6084/m9.figshare.c.3757403.v1	https://doi.org/10.6084/m9.figshare.c.3757403.v1	GPS	III
Patient_86	HPV Detection	Patient_86_HPV	Training.zip	figshare	doi:10.6084/m9.figshare.c.3757403.v1	https://doi.org/10.6084/m9.figshare.c.3757403.v1	Tonsil	II
Patient_121	HPV Detection	Patient_121_HPV	Training.zip	figshare	doi:10.6084/m9.figshare.c.3757403.v1	https://doi.org/10.6084/m9.figshare.c.3757403.v1	BOT	II-III
Patient_194	HPV Detection	Patient_194_HPV	Training.zip	figshare	doi:10.6084/m9.figshare.c.3757403.v1	https://doi.org/10.6084/m9.figshare.c.3757403.v1	Tonsil	III
Patient_89	HPV Detection	Patient_89_HPV	Training.zip	figshare	doi:10.6084/m9.figshare.c.3757403.v1	https://doi.org/10.6084/m9.figshare.c.3757403.v1	Tonsil	II-III
Patient_169	HPV Detection	Patient_169_HPV	Training.zip	figshare	doi:10.6084/m9.figshare.c.3757403.v1	https://doi.org/10.6084/m9.figshare.c.3757403.v1	BOT	II-III
Patient_200	HPV Detection	Patient_200_HPV	Training.zip	figshare	doi:10.6084/m9.figshare.c.3757403.v1	https://doi.org/10.6084/m9.figshare.c.3757403.v1	BOT	III
Patient_144	HPV Detection	Patient_144_HPV	Training.zip	figshare	doi:10.6084/m9.figshare.c.3757403.v1	https://doi.org/10.6084/m9.figshare.c.3757403.v1	BOT	IV
Patient_170	HPV Detection	Patient_170_HPV	Training.zip	figshare	doi:10.6084/m9.figshare.c.3757403.v1	https://doi.org/10.6084/m9.figshare.c.3757403.v1	BOT	II
Patient_203	HPV Detection	Patient_203_HPV	Training.zip	figshare	doi:10.6084/m9.figshare.c.3757403.v1	https://doi.org/10.6084/m9.figshare.c.3757403.v1	Tonsil	III
Patient_173	HPV Detection	Patient_173_HPV	Training.zip	figshare	doi:10.6084/m9.figshare.c.3757403.v1	https://doi.org/10.6084/m9.figshare.c.3757403.v1	BOT	III
Patient_128	HPV Detection	Patient_128_HPV	Training.zip	figshare	doi:10.6084/m9.figshare.c.3757403.v1	https://doi.org/10.6084/m9.figshare.c.3757403.v1	Other	III
Patient_178	HPV Detection	Patient_178_HPV	Training.zip	figshare	doi:10.6084/m9.figshare.c.3757403.v1	https://doi.org/10.6084/m9.figshare.c.3757403.v1	GPS	II
Patient_150	HPV Detection	Patient_150_HPV	Training.zip	figshare	doi:10.6084/m9.figshare.c.3757403.v1	https://doi.org/10.6084/m9.figshare.c.3757403.v1	Tonsil	II
Patient_209	HPV Detection	Patient_209_HPV	Training.zip	figshare	doi:10.6084/m9.figshare.c.3757403.v1	https://doi.org/10.6084/m9.figshare.c.3757403.v1	BOT	II
Patient_181	HPV Detection	Patient_181_HPV	Training.zip	figshare	doi:10.6084/m9.figshare.c.3757403.v1	https://doi.org/10.6084/m9.figshare.c.3757403.v1	BOT	III
Patient_211	HPV Detection	Patient_211_HPV	Training.zip	figshare	doi:10.6084/m9.figshare.c.3757403.v1	https://doi.org/10.6084/m9.figshare.c.3757403.v1	BOT	III
Patient_116	HPV Detection	Patient_116_HPV	Training.zip	figshare	doi:10.6084/m9.figshare.c.3757403.v1	https://doi.org/10.6084/m9.figshare.c.3757403.v1	Tonsil	III
Patient_115	HPV Detection	Patient_115_HPV	Training.zip	figshare	doi:10.6084/m9.figshare.c.3757403.v1	https://doi.org/10.6084/m9.figshare.c.3757403.v1	Tonsil	II
Patient_139	HPV Detection	Patient_139_HPV	Training.zip	figshare	doi:10.6084/m9.figshare.c.3757403.v1	https://doi.org/10.6084/m9.figshare.c.3757403.v1	Soft_palate	NA
Patient_130	HPV Detection	Patient_130_HPV	Training.zip	figshare	doi:10.6084/m9.figshare.c.3757403.v1	https://doi.org/10.6084/m9.figshare.c.3757403.v1	Other	III
Patient_182	HPV Detection	Patient_182_HPV	Training.zip	figshare	doi:10.6084/m9.figshare.c.3757403.v1	https://doi.org/10.6084/m9.figshare.c.3757403.v1	Tonsil	NA
Patient_188	HPV Detection	Patient_188_HPV	Training.zip	figshare	doi:10.6084/m9.figshare.c.3757403.v1	https://doi.org/10.6084/m9.figshare.c.3757403.v1	Tonsil	III
Patient_195	HPV Detection	Patient_195_HPV	Training.zip	figshare	doi:10.6084/m9.figshare.c.3757403.v1	https://doi.org/10.6084/m9.figshare.c.3757403.v1	Tonsil	III
Patient_174	HPV Detection	Patient_174_HPV	Training.zip	figshare	doi:10.6084/m9.figshare.c.3757403.v1	https://doi.org/10.6084/m9.figshare.c.3757403.v1	Tonsil	III
Patient_83	HPV Detection	Patient_83_HPV	Training.zip	figshare	doi:10.6084/m9.figshare.c.3757403.v1	https://doi.org/10.6084/m9.figshare.c.3757403.v1	BOT	II
Patient_431	HPV Detection	Patient_431_HPV	Test.rar	figshare	doi:10.6084/m9.figshare.c.3757403.v1	https://doi.org/10.6084/m9.figshare.c.3757403.v1	Tonsil	NA
Patient_396	HPV Detection	Patient_396_HPV	Test.rar	figshare	doi:10.6084/m9.figshare.c.3757403.v1	https://doi.org/10.6084/m9.figshare.c.3757403.v1	BOT	II
Patient_360	HPV Detection	Patient_360_HPV	Test.rar	figshare	doi:10.6084/m9.figshare.c.3757403.v1	https://doi.org/10.6084/m9.figshare.c.3757403.v1	BOT	NA
Patient_404	HPV Detection	Patient_404_HPV	Test.rar	figshare	doi:10.6084/m9.figshare.c.3757403.v1	https://doi.org/10.6084/m9.figshare.c.3757403.v1	Tonsil	III
Patient_458	HPV Detection	Patient_458_HPV	Test.rar	figshare	doi:10.6084/m9.figshare.c.3757403.v1	https://doi.org/10.6084/m9.figshare.c.3757403.v1	BOT	NA
Patient_470	HPV Detection	Patient_470_HPV	Test.rar	figshare	doi:10.6084/m9.figshare.c.3757403.v1	https://doi.org/10.6084/m9.figshare.c.3757403.v1	Other	II
Patient_485	HPV Detection	Patient_485_HPV	Test.rar	figshare	doi:10.6084/m9.figshare.c.3757403.v1	https://doi.org/10.6084/m9.figshare.c.3757403.v1	GPS	II
Patient_345	HPV Detection	Patient_345_HPV	Test.rar	figshare	doi:10.6084/m9.figshare.c.3757403.v1	https://doi.org/10.6084/m9.figshare.c.3757403.v1	GPS	II-III
Patient_412	HPV Detection	Patient_412_HPV	Test.rar	figshare	doi:10.6084/m9.figshare.c.3757403.v1	https://doi.org/10.6084/m9.figshare.c.3757403.v1	BOT	II
Patient_416	HPV Detection	Patient_416_HPV	Test.rar	figshare	doi:10.6084/m9.figshare.c.3757403.v1	https://doi.org/10.6084/m9.figshare.c.3757403.v1	BOT	II
Patient_430	HPV Detection	Patient_430_HPV	Test.rar	figshare	doi:10.6084/m9.figshare.c.3757403.v1	https://doi.org/10.6084/m9.figshare.c.3757403.v1	Tonsil	II
Patient_418	HPV Detection	Patient_418_HPV	Test.rar	figshare	doi:10.6084/m9.figshare.c.3757403.v1	https://doi.org/10.6084/m9.figshare.c.3757403.v1	BOT	II
Patient_444	HPV Detection	Patient_444_HPV	Test.rar	figshare	doi:10.6084/m9.figshare.c.3757403.v1	https://doi.org/10.6084/m9.figshare.c.3757403.v1	Tonsil	III
Patient_366	HPV Detection	Patient_366_HPV	Test.rar	figshare	doi:10.6084/m9.figshare.c.3757403.v1	https://doi.org/10.6084/m9.figshare.c.3757403.v1	BOT	III
Patient_482	HPV Detection	Patient_482_HPV	Test.rar	figshare	doi:10.6084/m9.figshare.c.3757403.v1	https://doi.org/10.6084/m9.figshare.c.3757403.v1	BOT	III
Patient_368	HPV Detection	Patient_368_HPV	Test.rar	figshare	doi:10.6084/m9.figshare.c.3757403.v1	https://doi.org/10.6084/m9.figshare.c.3757403.v1	BOT	II
Patient_402	HPV Detection	Patient_402_HPV	Test.rar	figshare	doi:10.6084/m9.figshare.c.3757403.v1	https://doi.org/10.6084/m9.figshare.c.3757403.v1	BOT	III
Patient_433	HPV Detection	Patient_433_HPV	Test.rar	figshare	doi:10.6084/m9.figshare.c.3757403.v1	https://doi.org/10.6084/m9.figshare.c.3757403.v1	BOT	III
Patient_378	HPV Detection	Patient_378_HPV	Test.rar	figshare	doi:10.6084/m9.figshare.c.3757403.v1	https://doi.org/10.6084/m9.figshare.c.3757403.v1	Tonsil	NA
Patient_437	HPV Detection	Patient_437_HPV	Test.rar	figshare	doi:10.6084/m9.figshare.c.3757403.v1	https://doi.org/10.6084/m9.figshare.c.3757403.v1	Tonsil	III
Patient_409	HPV Detection	Patient_409_HPV	Test.rar	figshare	doi:10.6084/m9.figshare.c.3757403.v1	https://doi.org/10.6084/m9.figshare.c.3757403.v1	BOT	III
Patient_439	HPV Detection	Patient_439_HPV	Test.rar	figshare	doi:10.6084/m9.figshare.c.3757403.v1	https://doi.org/10.6084/m9.figshare.c.3757403.v1	BOT	III
Patient_347	HPV Detection	Patient_347_HPV	Test.rar	figshare	doi:10.6084/m9.figshare.c.3757403.v1	https://doi.org/10.6084/m9.figshare.c.3757403.v1	Tonsil	NA
Patient_440	HPV Detection	Patient_440_HPV	Test.rar	figshare	doi:10.6084/m9.figshare.c.3757403.v1	https://doi.org/10.6084/m9.figshare.c.3757403.v1	Tonsil	III
Patient_464	HPV Detection	Patient_464_HPV	Test.rar	figshare	doi:10.6084/m9.figshare.c.3757403.v1	https://doi.org/10.6084/m9.figshare.c.3757403.v1	BOT	II
Patient_349	HPV Detection	Patient_349_HPV	Test.rar	figshare	doi:10.6084/m9.figshare.c.3757403.v1	https://doi.org/10.6084/m9.figshare.c.3757403.v1	BOT	II
Patient_421	HPV Detection	Patient_421_HPV	Test.rar	figshare	doi:10.6084/m9.figshare.c.3757403.v1	https://doi.org/10.6084/m9.figshare.c.3757403.v1	BOT	II
Patient_446	HPV Detection	Patient_446_HPV	Test.rar	figshare	doi:10.6084/m9.figshare.c.3757403.v1	https://doi.org/10.6084/m9.figshare.c.3757403.v1	BOT	III
Patient_472	HPV Detection	Patient_472_HPV	Test.rar	figshare	doi:10.6084/m9.figshare.c.3757403.v1	https://doi.org/10.6084/m9.figshare.c.3757403.v1	BOT	III
Patient_448	HPV Detection	Patient_448_HPV	Test.rar	figshare	doi:10.6084/m9.figshare.c.3757403.v1	https://doi.org/10.6084/m9.figshare.c.3757403.v1	Tonsil	II
Patient_474	HPV Detection	Patient_474_HPV	Test.rar	figshare	doi:10.6084/m9.figshare.c.3757403.v1	https://doi.org/10.6084/m9.figshare.c.3757403.v1	BOT	NA
Patient_358	HPV Detection	Patient_358_HPV	Test.rar	figshare	doi:10.6084/m9.figshare.c.3757403.v1	https://doi.org/10.6084/m9.figshare.c.3757403.v1	Tonsil	II
Patient_449	HPV Detection	Patient_449_HPV	Test.rar	figshare	doi:10.6084/m9.figshare.c.3757403.v1	https://doi.org/10.6084/m9.figshare.c.3757403.v1	BOT	III
Patient_476	HPV Detection	Patient_476_HPV	Test.rar	figshare	doi:10.6084/m9.figshare.c.3757403.v1	https://doi.org/10.6084/m9.figshare.c.3757403.v1	BOT	II
Patient_425	HPV Detection	Patient_425_HPV	Test.rar	figshare	doi:10.6084/m9.figshare.c.3757403.v1	https://doi.org/10.6084/m9.figshare.c.3757403.v1	BOT	III
Patient_452	HPV Detection	Patient_452_HPV	Test.rar	figshare	doi:10.6084/m9.figshare.c.3757403.v1	https://doi.org/10.6084/m9.figshare.c.3757403.v1	Tonsil	III
Patient_397	HPV Detection	Patient_397_HPV	Test.rar	figshare	doi:10.6084/m9.figshare.c.3757403.v1	https://doi.org/10.6084/m9.figshare.c.3757403.v1	Tonsil	III
Patient_427	HPV Detection	Patient_427_HPV	Test.rar	figshare	doi:10.6084/m9.figshare.c.3757403.v1	https://doi.org/10.6084/m9.figshare.c.3757403.v1	Tonsil	III
Patient_453	HPV Detection	Patient_453_HPV	Test.rar	figshare	doi:10.6084/m9.figshare.c.3757403.v1	https://doi.org/10.6084/m9.figshare.c.3757403.v1	BOT	II
Patient_484	HPV Detection	Patient_484_HPV	Test.rar	figshare	doi:10.6084/m9.figshare.c.3757403.v1	https://doi.org/10.6084/m9.figshare.c.3757403.v1	BOT	NA
Patient_428	HPV Detection	Patient_428_HPV	Test.rar	figshare	doi:10.6084/m9.figshare.c.3757403.v1	https://doi.org/10.6084/m9.figshare.c.3757403.v1	Tonsil	III
Patient_455	HPV Detection	Patient_455_HPV	Test.rar	figshare	doi:10.6084/m9.figshare.c.3757403.v1	https://doi.org/10.6084/m9.figshare.c.3757403.v1	Tonsil	NA
Patient_488	HPV Detection	Patient_488_HPV	Test.rar	figshare	doi:10.6084/m9.figshare.c.3757403.v1	https://doi.org/10.6084/m9.figshare.c.3757403.v1	BOT	II
Patient_372	HPV Detection	Patient_372_HPV	Test.rar	figshare	doi:10.6084/m9.figshare.c.3757403.v1	https://doi.org/10.6084/m9.figshare.c.3757403.v1	BOT	III
Patient_371	HPV Detection	Patient_371_HPV	Test.rar	figshare	doi:10.6084/m9.figshare.c.3757403.v1	https://doi.org/10.6084/m9.figshare.c.3757403.v1	Tonsil	NA
Patient_403	HPV Detection	Patient_403_HPV	Test.rar	figshare	doi:10.6084/m9.figshare.c.3757403.v1	https://doi.org/10.6084/m9.figshare.c.3757403.v1	Pharyngeal_wall	II-III
Patient_434	HPV Detection	Patient_434_HPV	Test.rar	figshare	doi:10.6084/m9.figshare.c.3757403.v1	https://doi.org/10.6084/m9.figshare.c.3757403.v1	Tonsil	III
Patient_460	HPV Detection	Patient_460_HPV	Test.rar	figshare	doi:10.6084/m9.figshare.c.3757403.v1	https://doi.org/10.6084/m9.figshare.c.3757403.v1	Tonsil	III
Patient_435	HPV Detection	Patient_435_HPV	Test.rar	figshare	doi:10.6084/m9.figshare.c.3757403.v1	https://doi.org/10.6084/m9.figshare.c.3757403.v1	BOT	III
Patient_493	HPV Detection	Patient_493_HPV	Test.rar	figshare	doi:10.6084/m9.figshare.c.3757403.v1	https://doi.org/10.6084/m9.figshare.c.3757403.v1	BOT	II
Patient_436	HPV Detection	Patient_436_HPV	Test.rar	figshare	doi:10.6084/m9.figshare.c.3757403.v1	https://doi.org/10.6084/m9.figshare.c.3757403.v1	BOT	III
Patient_461	HPV Detection	Patient_461_HPV	Test.rar	figshare	doi:10.6084/m9.figshare.c.3757403.v1	https://doi.org/10.6084/m9.figshare.c.3757403.v1	BOT	III
Patient_466	HPV Detection	Patient_466_HPV	Test.rar	figshare	doi:10.6084/m9.figshare.c.3757403.v1	https://doi.org/10.6084/m9.figshare.c.3757403.v1	BOT	II
Patient_351	HPV Detection	Patient_351_HPV	Test.rar	figshare	doi:10.6084/m9.figshare.c.3757403.v1	https://doi.org/10.6084/m9.figshare.c.3757403.v1	Tonsil	II
Patient_388	HPV Detection	Patient_388_HPV	Test.rar	figshare	doi:10.6084/m9.figshare.c.3757403.v1	https://doi.org/10.6084/m9.figshare.c.3757403.v1	Tonsil	I-II
Patient_467	HPV Detection	Patient_467_HPV	Test.rar	figshare	doi:10.6084/m9.figshare.c.3757403.v1	https://doi.org/10.6084/m9.figshare.c.3757403.v1	BOT	NA
Patient_352	HPV Detection	Patient_352_HPV	Test.rar	figshare	doi:10.6084/m9.figshare.c.3757403.v1	https://doi.org/10.6084/m9.figshare.c.3757403.v1	Tonsil	III
Patient_390	HPV Detection	Patient_390_HPV	Test.rar	figshare	doi:10.6084/m9.figshare.c.3757403.v1	https://doi.org/10.6084/m9.figshare.c.3757403.v1	Tonsil	II
Patient_423	HPV Detection	Patient_423_HPV	Test.rar	figshare	doi:10.6084/m9.figshare.c.3757403.v1	https://doi.org/10.6084/m9.figshare.c.3757403.v1	Tonsil	III
Patient_353	HPV Detection	Patient_353_HPV	Test.rar	figshare	doi:10.6084/m9.figshare.c.3757403.v1	https://doi.org/10.6084/m9.figshare.c.3757403.v1	BOT	II
Patient_392	HPV Detection	Patient_392_HPV	Test.rar	figshare	doi:10.6084/m9.figshare.c.3757403.v1	https://doi.org/10.6084/m9.figshare.c.3757403.v1	Tonsil	III
Patient_424	HPV Detection	Patient_424_HPV	Test.rar	figshare	doi:10.6084/m9.figshare.c.3757403.v1	https://doi.org/10.6084/m9.figshare.c.3757403.v1	Tonsil	II
Patient_361	HPV Detection	Patient_361_HPV	Test.rar	figshare	doi:10.6084/m9.figshare.c.3757403.v1	https://doi.org/10.6084/m9.figshare.c.3757403.v1	BOT	II
Patient_477	HPV Detection	Patient_477_HPV	Test.rar	figshare	doi:10.6084/m9.figshare.c.3757403.v1	https://doi.org/10.6084/m9.figshare.c.3757403.v1	BOT	II-III
Patient_362	HPV Detection	Patient_362_HPV	Test.rar	figshare	doi:10.6084/m9.figshare.c.3757403.v1	https://doi.org/10.6084/m9.figshare.c.3757403.v1	BOT	III
Patient_398	HPV Detection	Patient_398_HPV	Test.rar	figshare	doi:10.6084/m9.figshare.c.3757403.v1	https://doi.org/10.6084/m9.figshare.c.3757403.v1	Other	II
Patient_479	HPV Detection	Patient_479_HPV	Test.rar	figshare	doi:10.6084/m9.figshare.c.3757403.v1	https://doi.org/10.6084/m9.figshare.c.3757403.v1	Tonsil	NA
Patient_364	HPV Detection	Patient_364_HPV	Test.rar	figshare	doi:10.6084/m9.figshare.c.3757403.v1	https://doi.org/10.6084/m9.figshare.c.3757403.v1	BOT	NA
Patient_399	HPV Detection	Patient_399_HPV	Test.rar	figshare	doi:10.6084/m9.figshare.c.3757403.v1	https://doi.org/10.6084/m9.figshare.c.3757403.v1	BOT	NA
Patient_429	HPV Detection	Patient_429_HPV	Test.rar	figshare	doi:10.6084/m9.figshare.c.3757403.v1	https://doi.org/10.6084/m9.figshare.c.3757403.v1	BOT	II
Patient_456	HPV Detection	Patient_456_HPV	Test.rar	figshare	doi:10.6084/m9.figshare.c.3757403.v1	https://doi.org/10.6084/m9.figshare.c.3757403.v1	Tonsil	II-III
Patient_373	HPV Detection	Patient_373_HPV	Test.rar	figshare	doi:10.6084/m9.figshare.c.3757403.v1	https://doi.org/10.6084/m9.figshare.c.3757403.v1	Tonsil	III
Patient_405	HPV Detection	Patient_405_HPV	Test.rar	figshare	doi:10.6084/m9.figshare.c.3757403.v1	https://doi.org/10.6084/m9.figshare.c.3757403.v1	Tonsil	II
Patient_489	HPV Detection	Patient_489_HPV	Test.rar	figshare	doi:10.6084/m9.figshare.c.3757403.v1	https://doi.org/10.6084/m9.figshare.c.3757403.v1	BOT	III
Patient_374	HPV Detection	Patient_374_HPV	Test.rar	figshare	doi:10.6084/m9.figshare.c.3757403.v1	https://doi.org/10.6084/m9.figshare.c.3757403.v1	Tonsil	NA
Patient_406	HPV Detection	Patient_406_HPV	Test.rar	figshare	doi:10.6084/m9.figshare.c.3757403.v1	https://doi.org/10.6084/m9.figshare.c.3757403.v1	Tonsil	III
Patient_490	HPV Detection	Patient_490_HPV	Test.rar	figshare	doi:10.6084/m9.figshare.c.3757403.v1	https://doi.org/10.6084/m9.figshare.c.3757403.v1	BOT	NA
Patient_376	HPV Detection	Patient_376_HPV	Test.rar	figshare	doi:10.6084/m9.figshare.c.3757403.v1	https://doi.org/10.6084/m9.figshare.c.3757403.v1	Tonsil	II
Patient_407	HPV Detection	Patient_407_HPV	Test.rar	figshare	doi:10.6084/m9.figshare.c.3757403.v1	https://doi.org/10.6084/m9.figshare.c.3757403.v1	BOT	III
Patient_343	HPV Detection	Patient_343_HPV	Test.rar	figshare	doi:10.6084/m9.figshare.c.3757403.v1	https://doi.org/10.6084/m9.figshare.c.3757403.v1	BOT	II
Patient_381	HPV Detection	Patient_381_HPV	Test.rar	figshare	doi:10.6084/m9.figshare.c.3757403.v1	https://doi.org/10.6084/m9.figshare.c.3757403.v1	Tonsil	III
Patient_462	HPV Detection	Patient_462_HPV	Test.rar	figshare	doi:10.6084/m9.figshare.c.3757403.v1	https://doi.org/10.6084/m9.figshare.c.3757403.v1	Tonsil	III
Patient_344	HPV Detection	Patient_344_HPV	Test.rar	figshare	doi:10.6084/m9.figshare.c.3757403.v1	https://doi.org/10.6084/m9.figshare.c.3757403.v1	BOT	IV
Patient_383	HPV Detection	Patient_383_HPV	Test.rar	figshare	doi:10.6084/m9.figshare.c.3757403.v1	https://doi.org/10.6084/m9.figshare.c.3757403.v1	BOT	III
Patient_414	HPV Detection	Patient_414_HPV	Test.rar	figshare	doi:10.6084/m9.figshare.c.3757403.v1	https://doi.org/10.6084/m9.figshare.c.3757403.v1	Tonsil	II
Patient_384	HPV Detection	Patient_384_HPV	Test.rar	figshare	doi:10.6084/m9.figshare.c.3757403.v1	https://doi.org/10.6084/m9.figshare.c.3757403.v1	BOT	III
Patient_417	HPV Detection	Patient_417_HPV	Test.rar	figshare	doi:10.6084/m9.figshare.c.3757403.v1	https://doi.org/10.6084/m9.figshare.c.3757403.v1	Tonsil	NA
Patient_443	HPV Detection	Patient_443_HPV	Test.rar	figshare	doi:10.6084/m9.figshare.c.3757403.v1	https://doi.org/10.6084/m9.figshare.c.3757403.v1	BOT	II-III
Patient_468	HPV Detection	Patient_468_HPV	Test.rar	figshare	doi:10.6084/m9.figshare.c.3757403.v1	https://doi.org/10.6084/m9.figshare.c.3757403.v1	Tonsil	II
Patient_391	HPV Detection	Patient_391_HPV	Test.rar	figshare	doi:10.6084/m9.figshare.c.3757403.v1	https://doi.org/10.6084/m9.figshare.c.3757403.v1	BOT	NA
Patient_469	HPV Detection	Patient_469_HPV	Test.rar	figshare	doi:10.6084/m9.figshare.c.3757403.v1	https://doi.org/10.6084/m9.figshare.c.3757403.v1	BOT	II
Patient_354	HPV Detection	Patient_354_HPV	Test.rar	figshare	doi:10.6084/m9.figshare.c.3757403.v1	https://doi.org/10.6084/m9.figshare.c.3757403.v1	Tonsil	I
Patient_393	HPV Detection	Patient_393_HPV	Test.rar	figshare	doi:10.6084/m9.figshare.c.3757403.v1	https://doi.org/10.6084/m9.figshare.c.3757403.v1	BOT	III
Patient_473	HPV Detection	Patient_473_HPV	Test.rar	figshare	doi:10.6084/m9.figshare.c.3757403.v1	https://doi.org/10.6084/m9.figshare.c.3757403.v1	BOT	III
Patient_356	HPV Detection	Patient_356_HPV	Test.rar	figshare	doi:10.6084/m9.figshare.c.3757403.v1	https://doi.org/10.6084/m9.figshare.c.3757403.v1	Tonsil	NA
Patient_394	HPV Detection	Patient_394_HPV	Test.rar	figshare	doi:10.6084/m9.figshare.c.3757403.v1	https://doi.org/10.6084/m9.figshare.c.3757403.v1	Tonsil	II-III
Patient_478	HPV Detection	Patient_478_HPV	Test.rar	figshare	doi:10.6084/m9.figshare.c.3757403.v1	https://doi.org/10.6084/m9.figshare.c.3757403.v1	Tonsil	II
Patient_363	HPV Detection	Patient_363_HPV	Test.rar	figshare	doi:10.6084/m9.figshare.c.3757403.v1	https://doi.org/10.6084/m9.figshare.c.3757403.v1	Tonsil	NA
Patient_450	HPV Detection	Patient_450_HPV	Test.rar	figshare	doi:10.6084/m9.figshare.c.3757403.v1	https://doi.org/10.6084/m9.figshare.c.3757403.v1	Tonsil	III
Patient_365	HPV Detection	Patient_365_HPV	Test.rar	figshare	doi:10.6084/m9.figshare.c.3757403.v1	https://doi.org/10.6084/m9.figshare.c.3757403.v1	BOT	III
Patient_400	HPV Detection	Patient_400_HPV	Test.rar	figshare	doi:10.6084/m9.figshare.c.3757403.v1	https://doi.org/10.6084/m9.figshare.c.3757403.v1	BOT	II
Patient_481	HPV Detection	Patient_481_HPV	Test.rar	figshare	doi:10.6084/m9.figshare.c.3757403.v1	https://doi.org/10.6084/m9.figshare.c.3757403.v1	Tonsil	II-III
Patient_367	HPV Detection	Patient_367_HPV	Test.rar	figshare	doi:10.6084/m9.figshare.c.3757403.v1	https://doi.org/10.6084/m9.figshare.c.3757403.v1	BOT	III
Patient_401	HPV Detection	Patient_401_HPV	Test.rar	figshare	doi:10.6084/m9.figshare.c.3757403.v1	https://doi.org/10.6084/m9.figshare.c.3757403.v1	BOT	NA
Patient_486	HPV Detection	Patient_486_HPV	Test.rar	figshare	doi:10.6084/m9.figshare.c.3757403.v1	https://doi.org/10.6084/m9.figshare.c.3757403.v1	Tonsil	III
Patient_432	HPV Detection	Patient_432_HPV	Test.rar	figshare	doi:10.6084/m9.figshare.c.3757403.v1	https://doi.org/10.6084/m9.figshare.c.3757403.v1	Tonsil	II
Patient_457	HPV Detection	Patient_457_HPV	Test.rar	figshare	doi:10.6084/m9.figshare.c.3757403.v1	https://doi.org/10.6084/m9.figshare.c.3757403.v1	BOT	NA
Patient_375	HPV Detection	Patient_375_HPV	Test.rar	figshare	doi:10.6084/m9.figshare.c.3757403.v1	https://doi.org/10.6084/m9.figshare.c.3757403.v1	BOT	III
Patient_459	HPV Detection	Patient_459_HPV	Test.rar	figshare	doi:10.6084/m9.figshare.c.3757403.v1	https://doi.org/10.6084/m9.figshare.c.3757403.v1	BOT	II
Patient_491	HPV Detection	Patient_491_HPV	Test.rar	figshare	doi:10.6084/m9.figshare.c.3757403.v1	https://doi.org/10.6084/m9.figshare.c.3757403.v1	BOT	NA
Patient_377	HPV Detection	Patient_377_HPV	Test.rar	figshare	doi:10.6084/m9.figshare.c.3757403.v1	https://doi.org/10.6084/m9.figshare.c.3757403.v1	BOT	I
Patient_408	HPV Detection	Patient_408_HPV	Test.rar	figshare	doi:10.6084/m9.figshare.c.3757403.v1	https://doi.org/10.6084/m9.figshare.c.3757403.v1	Other	II
Patient_492	HPV Detection	Patient_492_HPV	Test.rar	figshare	doi:10.6084/m9.figshare.c.3757403.v1	https://doi.org/10.6084/m9.figshare.c.3757403.v1	BOT	II
Patient_379	HPV Detection	Patient_379_HPV	Test.rar	figshare	doi:10.6084/m9.figshare.c.3757403.v1	https://doi.org/10.6084/m9.figshare.c.3757403.v1	Tonsil	II
Patient_438	HPV Detection	Patient_438_HPV	Test.rar	figshare	doi:10.6084/m9.figshare.c.3757403.v1	https://doi.org/10.6084/m9.figshare.c.3757403.v1	Tonsil	III
Patient_346	HPV Detection	Patient_346_HPV	Test.rar	figshare	doi:10.6084/m9.figshare.c.3757403.v1	https://doi.org/10.6084/m9.figshare.c.3757403.v1	Tonsil	NA
Patient_385	HPV Detection	Patient_385_HPV	Test.rar	figshare	doi:10.6084/m9.figshare.c.3757403.v1	https://doi.org/10.6084/m9.figshare.c.3757403.v1	GPS	III
Patient_463	HPV Detection	Patient_463_HPV	Test.rar	figshare	doi:10.6084/m9.figshare.c.3757403.v1	https://doi.org/10.6084/m9.figshare.c.3757403.v1	Tonsil	II
Patient_348	HPV Detection	Patient_348_HPV	Test.rar	figshare	doi:10.6084/m9.figshare.c.3757403.v1	https://doi.org/10.6084/m9.figshare.c.3757403.v1	Tonsil	III
Patient_386	HPV Detection	Patient_386_HPV	Test.rar	figshare	doi:10.6084/m9.figshare.c.3757403.v1	https://doi.org/10.6084/m9.figshare.c.3757403.v1	Soft_palate	NA
Patient_420	HPV Detection	Patient_420_HPV	Test.rar	figshare	doi:10.6084/m9.figshare.c.3757403.v1	https://doi.org/10.6084/m9.figshare.c.3757403.v1	Tonsil	III
Patient_419	HPV Detection	Patient_419_HPV	Test.rar	figshare	doi:10.6084/m9.figshare.c.3757403.v1	https://doi.org/10.6084/m9.figshare.c.3757403.v1	BOT	III
Patient_445	HPV Detection	Patient_445_HPV	Test.rar	figshare	doi:10.6084/m9.figshare.c.3757403.v1	https://doi.org/10.6084/m9.figshare.c.3757403.v1	BOT	II
Patient_471	HPV Detection	Patient_471_HPV	Test.rar	figshare	doi:10.6084/m9.figshare.c.3757403.v1	https://doi.org/10.6084/m9.figshare.c.3757403.v1	Tonsil	II
Patient_355	HPV Detection	Patient_355_HPV	Test.rar	figshare	doi:10.6084/m9.figshare.c.3757403.v1	https://doi.org/10.6084/m9.figshare.c.3757403.v1	Tonsil	III
Patient_447	HPV Detection	Patient_447_HPV	Test.rar	figshare	doi:10.6084/m9.figshare.c.3757403.v1	https://doi.org/10.6084/m9.figshare.c.3757403.v1	GPS	II
Patient_357	HPV Detection	Patient_357_HPV	Test.rar	figshare	doi:10.6084/m9.figshare.c.3757403.v1	https://doi.org/10.6084/m9.figshare.c.3757403.v1	BOT	III
Patient_395	HPV Detection	Patient_395_HPV	Test.rar	figshare	doi:10.6084/m9.figshare.c.3757403.v1	https://doi.org/10.6084/m9.figshare.c.3757403.v1	Tonsil	III
Patient_475	HPV Detection	Patient_475_HPV	Test.rar	figshare	doi:10.6084/m9.figshare.c.3757403.v1	https://doi.org/10.6084/m9.figshare.c.3757403.v1	Tonsil	III
Patient_359	HPV Detection	Patient_359_HPV	Test.rar	figshare	doi:10.6084/m9.figshare.c.3757403.v1	https://doi.org/10.6084/m9.figshare.c.3757403.v1	BOT	II
Patient_451	HPV Detection	Patient_451_HPV	Test.rar	figshare	doi:10.6084/m9.figshare.c.3757403.v1	https://doi.org/10.6084/m9.figshare.c.3757403.v1	BOT	III
Patient_480	HPV Detection	Patient_480_HPV	Test.rar	figshare	doi:10.6084/m9.figshare.c.3757403.v1	https://doi.org/10.6084/m9.figshare.c.3757403.v1	BOT	III
Patient_426	HPV Detection	Patient_426_HPV	Test.rar	figshare	doi:10.6084/m9.figshare.c.3757403.v1	https://doi.org/10.6084/m9.figshare.c.3757403.v1	BOT	III
Patient_483	HPV Detection	Patient_483_HPV	Test.rar	figshare	doi:10.6084/m9.figshare.c.3757403.v1	https://doi.org/10.6084/m9.figshare.c.3757403.v1	BOT	III
Patient_369	HPV Detection	Patient_369_HPV	Test.rar	figshare	doi:10.6084/m9.figshare.c.3757403.v1	https://doi.org/10.6084/m9.figshare.c.3757403.v1	Tonsil	III
Patient_454	HPV Detection	Patient_454_HPV	Test.rar	figshare	doi:10.6084/m9.figshare.c.3757403.v1	https://doi.org/10.6084/m9.figshare.c.3757403.v1	BOT	III
Patient_487	HPV Detection	Patient_487_HPV	Test.rar	figshare	doi:10.6084/m9.figshare.c.3757403.v1	https://doi.org/10.6084/m9.figshare.c.3757403.v1	Tonsil	III
Patient_370	HPV Detection	Patient_370_HPV	Test.rar	figshare	doi:10.6084/m9.figshare.c.3757403.v1	https://doi.org/10.6084/m9.figshare.c.3757403.v1	BOT	NA
Patient_410	HPV Detection	Patient_410_HPV	Test.rar	figshare	doi:10.6084/m9.figshare.c.3757403.v1	https://doi.org/10.6084/m9.figshare.c.3757403.v1	BOT	III
Patient_342	HPV Detection	Patient_342_HPV	Test.rar	figshare	doi:10.6084/m9.figshare.c.3757403.v1	https://doi.org/10.6084/m9.figshare.c.3757403.v1	BOT	III
Patient_380	HPV Detection	Patient_380_HPV	Test.rar	figshare	doi:10.6084/m9.figshare.c.3757403.v1	https://doi.org/10.6084/m9.figshare.c.3757403.v1	Tonsil	III
Patient_411	HPV Detection	Patient_411_HPV	Test.rar	figshare	doi:10.6084/m9.figshare.c.3757403.v1	https://doi.org/10.6084/m9.figshare.c.3757403.v1	BOT	II
Patient_441	HPV Detection	Patient_441_HPV	Test.rar	figshare	doi:10.6084/m9.figshare.c.3757403.v1	https://doi.org/10.6084/m9.figshare.c.3757403.v1	BOT	III
Patient_382	HPV Detection	Patient_382_HPV	Test.rar	figshare	doi:10.6084/m9.figshare.c.3757403.v1	https://doi.org/10.6084/m9.figshare.c.3757403.v1	BOT	III
Patient_413	HPV Detection	Patient_413_HPV	Test.rar	figshare	doi:10.6084/m9.figshare.c.3757403.v1	https://doi.org/10.6084/m9.figshare.c.3757403.v1	Other	II
Patient_442	HPV Detection	Patient_442_HPV	Test.rar	figshare	doi:10.6084/m9.figshare.c.3757403.v1	https://doi.org/10.6084/m9.figshare.c.3757403.v1	BOT	NA
Patient_465	HPV Detection	Patient_465_HPV	Test.rar	figshare	doi:10.6084/m9.figshare.c.3757403.v1	https://doi.org/10.6084/m9.figshare.c.3757403.v1	Tonsil	III
Patient_415	HPV Detection	Patient_415_HPV	Test.rar	figshare	doi:10.6084/m9.figshare.c.3757403.v1	https://doi.org/10.6084/m9.figshare.c.3757403.v1	BOT	III
Patient_350	HPV Detection	Patient_350_HPV	Test.rar	figshare	doi:10.6084/m9.figshare.c.3757403.v1	https://doi.org/10.6084/m9.figshare.c.3757403.v1	BOT	II
Patient_387	HPV Detection	Patient_387_HPV	Test.rar	figshare	doi:10.6084/m9.figshare.c.3757403.v1	https://doi.org/10.6084/m9.figshare.c.3757403.v1	BOT	II
Patient_389	HPV Detection	Patient_389_HPV	Test.rar	figshare	doi:10.6084/m9.figshare.c.3757403.v1	https://doi.org/10.6084/m9.figshare.c.3757403.v1	Soft_palate	II
Patient_422	HPV Detection	Patient_422_HPV	Test.rar	figshare	doi:10.6084/m9.figshare.c.3757403.v1	https://doi.org/10.6084/m9.figshare.c.3757403.v1	Tonsil	II
