# Supplementary material for: Matched computed tomography segmentation and demographic data for oropharyngeal cancer radiomics challenges
Source: Sci Data. 2017 Jul 4;4:170077. doi: 10.1038/sdata.2017.77 (PMC5497772; doi:10.1038/sdata.2017.77)
Supplement: Supplementary file 1 [file sdata201777-isa1.zip › a_local_control_Fuller.txt]

Sample Name	Protocol REF	Parameter Value[instrument]	Parameter Value[manufacturer]	Parameter value[slice thickness]	Unit	Term Source REF	Term Accession Number	Parameter Value[tube current]	Unit	Term Source REF	Term Accession Number	Protocol REF	Protocol REF	Assay Name	Raw Data File	Comment[Data Repository]	Comment[Data Record Accession]	Comment[Data Record URI]	Factor Value[tumour subsite]	Factor Value[tumour grade]
Patient_166	Imaging Characteristics	LightSpeed_VCT	GE	1.25	millimeter	UO	UO:0000016	220	milliampere	UO	UO:0000037	Manual Segmentation of regions of interest (ROIs)	Data de-identification	Patient_166_training	Training.zip	figshare	doi:10.6084/m9.figshare.c.3757385.v1	https://doi.org/10.6084/m9.figshare.c.3757385.v1	Tonsil	III
Patient_159	Imaging Characteristics	LightSpeed16	GE	1.25	millimeter	UO	UO:0000016	220	milliampere	UO	UO:0000037	Manual Segmentation of regions of interest (ROIs)	Data de-identification	Patient_159_training	Training.zip	figshare	doi:10.6084/m9.figshare.c.3757385.v1	https://doi.org/10.6084/m9.figshare.c.3757385.v1	BOT	II
Patient_99	Imaging Characteristics	LightSpeed16	GE	1.25	millimeter	UO	UO:0000016	220	milliampere	UO	UO:0000037	Manual Segmentation of regions of interest (ROIs)	Data de-identification	Patient_99_training	Training.zip	figshare	doi:10.6084/m9.figshare.c.3757385.v1	https://doi.org/10.6084/m9.figshare.c.3757385.v1	BOT	III
Patient_88	Imaging Characteristics	LightSpeed16	GE	1.25	millimeter	UO	UO:0000016	220	milliampere	UO	UO:0000037	Manual Segmentation of regions of interest (ROIs)	Data de-identification	Patient_88_training	Training.zip	figshare	doi:10.6084/m9.figshare.c.3757385.v1	https://doi.org/10.6084/m9.figshare.c.3757385.v1	Tonsil	II
Patient_161	Imaging Characteristics	LightSpeed16	GE	1.25	millimeter	UO	UO:0000016	220	milliampere	UO	UO:0000037	Manual Segmentation of regions of interest (ROIs)	Data de-identification	Patient_161_training	Training.zip	figshare	doi:10.6084/m9.figshare.c.3757385.v1	https://doi.org/10.6084/m9.figshare.c.3757385.v1	BOT	III
Patient_155	Imaging Characteristics	LightSpeed16	GE	1.25	millimeter	UO	UO:0000016	220	milliampere	UO	UO:0000037	Manual Segmentation of regions of interest (ROIs)	Data de-identification	Patient_155_training	Training.zip	figshare	doi:10.6084/m9.figshare.c.3757385.v1	https://doi.org/10.6084/m9.figshare.c.3757385.v1	BOT	II
Patient_93	Imaging Characteristics	LightSpeed_QX/i	GE	3.75	millimeter	UO	UO:0000016	220	milliampere	UO	UO:0000037	Manual Segmentation of regions of interest (ROIs)	Data de-identification	Patient_93_training	Training.zip	figshare	doi:10.6084/m9.figshare.c.3757385.v1	https://doi.org/10.6084/m9.figshare.c.3757385.v1	Tonsil	I
Patient_149	Imaging Characteristics	LightSpeed_QX/i	GE	3.75	millimeter	UO	UO:0000016	220	milliampere	UO	UO:0000037	Manual Segmentation of regions of interest (ROIs)	Data de-identification	Patient_149_training	Training.zip	figshare	doi:10.6084/m9.figshare.c.3757385.v1	https://doi.org/10.6084/m9.figshare.c.3757385.v1	BOT	III
Patient_108	Imaging Characteristics	LightSpeed16	GE	1.25	millimeter	UO	UO:0000016	220	milliampere	UO	UO:0000037	Manual Segmentation of regions of interest (ROIs)	Data de-identification	Patient_108_training	Training.zip	figshare	doi:10.6084/m9.figshare.c.3757385.v1	https://doi.org/10.6084/m9.figshare.c.3757385.v1	BOT	II
Patient_138	Imaging Characteristics	LightSpeed_QX/i	GE	1.25	millimeter	UO	UO:0000016	220	milliampere	UO	UO:0000037	Manual Segmentation of regions of interest (ROIs)	Data de-identification	Patient_138_training	Training.zip	figshare	doi:10.6084/m9.figshare.c.3757385.v1	https://doi.org/10.6084/m9.figshare.c.3757385.v1	Other	NA
Patient_129	Imaging Characteristics	LightSpeed16	GE	1.25	millimeter	UO	UO:0000016	220	milliampere	UO	UO:0000037	Manual Segmentation of regions of interest (ROIs)	Data de-identification	Patient_129_training	Training.zip	figshare	doi:10.6084/m9.figshare.c.3757385.v1	https://doi.org/10.6084/m9.figshare.c.3757385.v1	BOT	NA
Patient_212	Imaging Characteristics	LightSpeed16	GE	1.25	millimeter	UO	UO:0000016	220	milliampere	UO	UO:0000037	Manual Segmentation of regions of interest (ROIs)	Data de-identification	Patient_212_training	Training.zip	figshare	doi:10.6084/m9.figshare.c.3757385.v1	https://doi.org/10.6084/m9.figshare.c.3757385.v1	BOT	III
Patient_198	Imaging Characteristics	LightSpeed16	GE	1.25	millimeter	UO	UO:0000016	220	milliampere	UO	UO:0000037	Manual Segmentation of regions of interest (ROIs)	Data de-identification	Patient_198_training	Training.zip	figshare	doi:10.6084/m9.figshare.c.3757385.v1	https://doi.org/10.6084/m9.figshare.c.3757385.v1	BOT	II
Patient_101	Imaging Characteristics	LightSpeed_VCT	GE	1.25	millimeter	UO	UO:0000016	220	milliampere	UO	UO:0000037	Manual Segmentation of regions of interest (ROIs)	Data de-identification	Patient_101_training	Training.zip	figshare	doi:10.6084/m9.figshare.c.3757385.v1	https://doi.org/10.6084/m9.figshare.c.3757385.v1	Pharyngeal_wall	III
Patient_192	Imaging Characteristics	LightSpeed_VCT	GE	3.75	millimeter	UO	UO:0000016	220	milliampere	UO	UO:0000037	Manual Segmentation of regions of interest (ROIs)	Data de-identification	Patient_192_training	Training.zip	figshare	doi:10.6084/m9.figshare.c.3757385.v1	https://doi.org/10.6084/m9.figshare.c.3757385.v1	Tonsil	II
Patient_145	Imaging Characteristics	LightSpeed16	GE	1.25	millimeter	UO	UO:0000016	220	milliampere	UO	UO:0000037	Manual Segmentation of regions of interest (ROIs)	Data de-identification	Patient_145_training	Training.zip	figshare	doi:10.6084/m9.figshare.c.3757385.v1	https://doi.org/10.6084/m9.figshare.c.3757385.v1	Tonsil	III
Patient_179	Imaging Characteristics	LightSpeed16	GE	1.25	millimeter	UO	UO:0000016	220	milliampere	UO	UO:0000037	Manual Segmentation of regions of interest (ROIs)	Data de-identification	Patient_179_training	Training.zip	figshare	doi:10.6084/m9.figshare.c.3757385.v1	https://doi.org/10.6084/m9.figshare.c.3757385.v1	BOT	II
Patient_135	Imaging Characteristics	LightSpeed16	GE	1.25	millimeter	UO	UO:0000016	220	milliampere	UO	UO:0000037	Manual Segmentation of regions of interest (ROIs)	Data de-identification	Patient_135_training	Training.zip	figshare	doi:10.6084/m9.figshare.c.3757385.v1	https://doi.org/10.6084/m9.figshare.c.3757385.v1	BOT	NA
Patient_164	Imaging Characteristics	LightSpeed_Plus	GE	1.25	millimeter	UO	UO:0000016	220	milliampere	UO	UO:0000037	Manual Segmentation of regions of interest (ROIs)	Data de-identification	Patient_164_training	Training.zip	figshare	doi:10.6084/m9.figshare.c.3757385.v1	https://doi.org/10.6084/m9.figshare.c.3757385.v1	Tonsil	III
Patient_122	Imaging Characteristics	LightSpeed_VCT	GE	1.25	millimeter	UO	UO:0000016	200	milliampere	UO	UO:0000037	Manual Segmentation of regions of interest (ROIs)	Data de-identification	Patient_122_training	Training.zip	figshare	doi:10.6084/m9.figshare.c.3757385.v1	https://doi.org/10.6084/m9.figshare.c.3757385.v1	Tonsil	III
Patient_152	Imaging Characteristics	LightSpeed16	GE	1.25	millimeter	UO	UO:0000016	220	milliampere	UO	UO:0000037	Manual Segmentation of regions of interest (ROIs)	Data de-identification	Patient_152_training	Training.zip	figshare	doi:10.6084/m9.figshare.c.3757385.v1	https://doi.org/10.6084/m9.figshare.c.3757385.v1	BOT	NA
Patient_109	Imaging Characteristics	LightSpeed16	GE	1.25	millimeter	UO	UO:0000016	220	milliampere	UO	UO:0000037	Manual Segmentation of regions of interest (ROIs)	Data de-identification	Patient_109_training	Training.zip	figshare	doi:10.6084/m9.figshare.c.3757385.v1	https://doi.org/10.6084/m9.figshare.c.3757385.v1	Tonsil	III
Patient_141	Imaging Characteristics	LightSpeed16	GE	1.25	millimeter	UO	UO:0000016	220	milliampere	UO	UO:0000037	Manual Segmentation of regions of interest (ROIs)	Data de-identification	Patient_141_training	Training.zip	figshare	doi:10.6084/m9.figshare.c.3757385.v1	https://doi.org/10.6084/m9.figshare.c.3757385.v1	Tonsil	III
Patient_92	Imaging Characteristics	LightSpeed16	GE	1.25	millimeter	UO	UO:0000016	220	milliampere	UO	UO:0000037	Manual Segmentation of regions of interest (ROIs)	Data de-identification	Patient_92_training	Training.zip	figshare	doi:10.6084/m9.figshare.c.3757385.v1	https://doi.org/10.6084/m9.figshare.c.3757385.v1	BOT	III
Patient_186	Imaging Characteristics	LightSpeed_VCT	GE	1.25	millimeter	UO	UO:0000016	220	milliampere	UO	UO:0000037	Manual Segmentation of regions of interest (ROIs)	Data de-identification	Patient_186_training	Training.zip	figshare	doi:10.6084/m9.figshare.c.3757385.v1	https://doi.org/10.6084/m9.figshare.c.3757385.v1	Other	III
Patient_137	Imaging Characteristics	LightSpeed16	GE	1.25	millimeter	UO	UO:0000016	220	milliampere	UO	UO:0000037	Manual Segmentation of regions of interest (ROIs)	Data de-identification	Patient_137_training	Training.zip	figshare	doi:10.6084/m9.figshare.c.3757385.v1	https://doi.org/10.6084/m9.figshare.c.3757385.v1	Tonsil	II-III
Patient_171	Imaging Characteristics	LightSpeed_VCT	GE	1.25	millimeter	UO	UO:0000016	220	milliampere	UO	UO:0000037	Manual Segmentation of regions of interest (ROIs)	Data de-identification	Patient_171_training	Training.zip	figshare	doi:10.6084/m9.figshare.c.3757385.v1	https://doi.org/10.6084/m9.figshare.c.3757385.v1	BOT	II
Patient_157	Imaging Characteristics	LightSpeed16	GE	1.25	millimeter	UO	UO:0000016	220	milliampere	UO	UO:0000037	Manual Segmentation of regions of interest (ROIs)	Data de-identification	Patient_157_training	Training.zip	figshare	doi:10.6084/m9.figshare.c.3757385.v1	https://doi.org/10.6084/m9.figshare.c.3757385.v1	Tonsil	III
Patient_117	Imaging Characteristics	LightSpeed_Plus	GE	1.25	millimeter	UO	UO:0000016	220	milliampere	UO	UO:0000037	Manual Segmentation of regions of interest (ROIs)	Data de-identification	Patient_117_training	Training.zip	figshare	doi:10.6084/m9.figshare.c.3757385.v1	https://doi.org/10.6084/m9.figshare.c.3757385.v1	BOT	III
Patient_100	Imaging Characteristics	LightSpeed16	GE	1.25	millimeter	UO	UO:0000016	220	milliampere	UO	UO:0000037	Manual Segmentation of regions of interest (ROIs)	Data de-identification	Patient_100_training	Training.zip	figshare	doi:10.6084/m9.figshare.c.3757385.v1	https://doi.org/10.6084/m9.figshare.c.3757385.v1	Tonsil	III
Patient_136	Imaging Characteristics	LightSpeed16	GE	1.25	millimeter	UO	UO:0000016	220	milliampere	UO	UO:0000037	Manual Segmentation of regions of interest (ROIs)	Data de-identification	Patient_136_training	Training.zip	figshare	doi:10.6084/m9.figshare.c.3757385.v1	https://doi.org/10.6084/m9.figshare.c.3757385.v1	BOT	III
Patient_82	Imaging Characteristics	LightSpeed16	GE	2.5	millimeter	UO	UO:0000016	441	milliampere	UO	UO:0000037	Manual Segmentation of regions of interest (ROIs)	Data de-identification	Patient_82_training	Training.zip	figshare	doi:10.6084/m9.figshare.c.3757385.v1	https://doi.org/10.6084/m9.figshare.c.3757385.v1	BOT	II
Patient_79	Imaging Characteristics	LightSpeed16	GE	1.25	millimeter	UO	UO:0000016	220	milliampere	UO	UO:0000037	Manual Segmentation of regions of interest (ROIs)	Data de-identification	Patient_79_training	Training.zip	figshare	doi:10.6084/m9.figshare.c.3757385.v1	https://doi.org/10.6084/m9.figshare.c.3757385.v1	BOT	III
Patient_163	Imaging Characteristics	LightSpeed_Plus	GE	1.25	millimeter	UO	UO:0000016	220	milliampere	UO	UO:0000037	Manual Segmentation of regions of interest (ROIs)	Data de-identification	Patient_163_training	Training.zip	figshare	doi:10.6084/m9.figshare.c.3757385.v1	https://doi.org/10.6084/m9.figshare.c.3757385.v1	BOT	NA
Patient_204	Imaging Characteristics	Aquilion	TOSHIBA	3	millimeter	UO	UO:0000016	100	milliampere	UO	UO:0000037	Manual Segmentation of regions of interest (ROIs)	Data de-identification	Patient_204_training	Training.zip	figshare	doi:10.6084/m9.figshare.c.3757385.v1	https://doi.org/10.6084/m9.figshare.c.3757385.v1	Tonsil	III
Patient_151	Imaging Characteristics	LightSpeed16	GE	1.25	millimeter	UO	UO:0000016	220	milliampere	UO	UO:0000037	Manual Segmentation of regions of interest (ROIs)	Data de-identification	Patient_151_training	Training.zip	figshare	doi:10.6084/m9.figshare.c.3757385.v1	https://doi.org/10.6084/m9.figshare.c.3757385.v1	BOT	II
Patient_189	Imaging Characteristics	LightSpeed16	GE	1.25	millimeter	UO	UO:0000016	220	milliampere	UO	UO:0000037	Manual Segmentation of regions of interest (ROIs)	Data de-identification	Patient_189_training	Training.zip	figshare	doi:10.6084/m9.figshare.c.3757385.v1	https://doi.org/10.6084/m9.figshare.c.3757385.v1	Other	III
Patient_140	Imaging Characteristics	LightSpeed16	GE	1.25	millimeter	UO	UO:0000016	220	milliampere	UO	UO:0000037	Manual Segmentation of regions of interest (ROIs)	Data de-identification	Patient_140_training	Training.zip	figshare	doi:10.6084/m9.figshare.c.3757385.v1	https://doi.org/10.6084/m9.figshare.c.3757385.v1	Tonsil	II
Patient_175	Imaging Characteristics	LightSpeed16	GE	1.25	millimeter	UO	UO:0000016	220	milliampere	UO	UO:0000037	Manual Segmentation of regions of interest (ROIs)	Data de-identification	Patient_175_training	Training.zip	figshare	doi:10.6084/m9.figshare.c.3757385.v1	https://doi.org/10.6084/m9.figshare.c.3757385.v1	Tonsil	NA
Patient_131	Imaging Characteristics	Brilliance_16	PHILIPS	2	millimeter	UO	UO:0000016	313	milliampere	UO	UO:0000037	Manual Segmentation of regions of interest (ROIs)	Data de-identification	Patient_131_training	Training.zip	figshare	doi:10.6084/m9.figshare.c.3757385.v1	https://doi.org/10.6084/m9.figshare.c.3757385.v1	BOT	II
Patient_160	Imaging Characteristics	LightSpeed_VCT	GE	1.25	millimeter	UO	UO:0000016	220	milliampere	UO	UO:0000037	Manual Segmentation of regions of interest (ROIs)	Data de-identification	Patient_160_training	Training.zip	figshare	doi:10.6084/m9.figshare.c.3757385.v1	https://doi.org/10.6084/m9.figshare.c.3757385.v1	BOT	II
Patient_124	Imaging Characteristics	LightSpeed_Plus	GE	1.25	millimeter	UO	UO:0000016	220	milliampere	UO	UO:0000037	Manual Segmentation of regions of interest (ROIs)	Data de-identification	Patient_124_training	Training.zip	figshare	doi:10.6084/m9.figshare.c.3757385.v1	https://doi.org/10.6084/m9.figshare.c.3757385.v1	Tonsil	III
Patient_206	Imaging Characteristics	LightSpeed16	GE	1.25	millimeter	UO	UO:0000016	220	milliampere	UO	UO:0000037	Manual Segmentation of regions of interest (ROIs)	Data de-identification	Patient_206_training	Training.zip	figshare	doi:10.6084/m9.figshare.c.3757385.v1	https://doi.org/10.6084/m9.figshare.c.3757385.v1	BOT	III
Patient_112	Imaging Characteristics	LightSpeed16		1.25	millimeter	UO	UO:0000016	220	milliampere	UO	UO:0000037	Manual Segmentation of regions of interest (ROIs)	Data de-identification	Patient_112_training	Training.zip	figshare	doi:10.6084/m9.figshare.c.3757385.v1	https://doi.org/10.6084/m9.figshare.c.3757385.v1	BOT	IV
Patient_97	Imaging Characteristics	LightSpeed_VCT	GE	1.25	millimeter	UO	UO:0000016	220	milliampere	UO	UO:0000037	Manual Segmentation of regions of interest (ROIs)	Data de-identification	Patient_97_training	Training.zip	figshare	doi:10.6084/m9.figshare.c.3757385.v1	https://doi.org/10.6084/m9.figshare.c.3757385.v1	Other	III
Patient_180	Imaging Characteristics	LightSpeed16	GE	1.25	millimeter	UO	UO:0000016	220	milliampere	UO	UO:0000037	Manual Segmentation of regions of interest (ROIs)	Data de-identification	Patient_180_training	Training.zip	figshare	doi:10.6084/m9.figshare.c.3757385.v1	https://doi.org/10.6084/m9.figshare.c.3757385.v1	BOT	II
Patient_80	Imaging Characteristics	Brilliance_40	PHILIPS	3	millimeter	UO	UO:0000016	499	milliampere	UO	UO:0000037	Manual Segmentation of regions of interest (ROIs)	Data de-identification	Patient_80_training	Training.zip	figshare	doi:10.6084/m9.figshare.c.3757385.v1	https://doi.org/10.6084/m9.figshare.c.3757385.v1	GPS	III
Patient_165	Imaging Characteristics	LightSpeed_VCT	GE	1.25	millimeter	UO	UO:0000016	220	milliampere	UO	UO:0000037	Manual Segmentation of regions of interest (ROIs)	Data de-identification	Patient_165_training	Training.zip	figshare	doi:10.6084/m9.figshare.c.3757385.v1	https://doi.org/10.6084/m9.figshare.c.3757385.v1	Tonsil	II
Patient_153	Imaging Characteristics	LightSpeed_Plus	GE	1.25	millimeter	UO	UO:0000016	220	milliampere	UO	UO:0000037	Manual Segmentation of regions of interest (ROIs)	Data de-identification	Patient_153_training	Training.zip	figshare	doi:10.6084/m9.figshare.c.3757385.v1	https://doi.org/10.6084/m9.figshare.c.3757385.v1	Tonsil	III
Patient_118	Imaging Characteristics	LightSpeed16	GE	1.25	millimeter	UO	UO:0000016	220	milliampere	UO	UO:0000037	Manual Segmentation of regions of interest (ROIs)	Data de-identification	Patient_118_training	Training.zip	figshare	doi:10.6084/m9.figshare.c.3757385.v1	https://doi.org/10.6084/m9.figshare.c.3757385.v1	BOT	III
Patient_201	Imaging Characteristics	LightSpeed16	GE	1.25	millimeter	UO	UO:0000016	220	milliampere	UO	UO:0000037	Manual Segmentation of regions of interest (ROIs)	Data de-identification	Patient_201_training	Training.zip	figshare	doi:10.6084/m9.figshare.c.3757385.v1	https://doi.org/10.6084/m9.figshare.c.3757385.v1	BOT	III
Patient_103	Imaging Characteristics	LightSpeed_Plus	GE	1.25	millimeter	UO	UO:0000016	240	milliampere	UO	UO:0000037	Manual Segmentation of regions of interest (ROIs)	Data de-identification	Patient_103_training	Training.zip	figshare	doi:10.6084/m9.figshare.c.3757385.v1	https://doi.org/10.6084/m9.figshare.c.3757385.v1	Tonsil	III
Patient_187	Imaging Characteristics	LightSpeed16	GE	1.25	millimeter	UO	UO:0000016	220	milliampere	UO	UO:0000037	Manual Segmentation of regions of interest (ROIs)	Data de-identification	Patient_187_training	Training.zip	figshare	doi:10.6084/m9.figshare.c.3757385.v1	https://doi.org/10.6084/m9.figshare.c.3757385.v1	GPS	III
Patient_85	Imaging Characteristics	LightSpeed16	GE	1.25	millimeter	UO	UO:0000016	220	milliampere	UO	UO:0000037	Manual Segmentation of regions of interest (ROIs)	Data de-identification	Patient_85_training	Training.zip	figshare	doi:10.6084/m9.figshare.c.3757385.v1	https://doi.org/10.6084/m9.figshare.c.3757385.v1	BOT	NA
Patient_172	Imaging Characteristics	LightSpeed_VCT	GE	1.25	millimeter	UO	UO:0000016	220	milliampere	UO	UO:0000037	Manual Segmentation of regions of interest (ROIs)	Data de-identification	Patient_172_training	Training.zip	figshare	doi:10.6084/m9.figshare.c.3757385.v1	https://doi.org/10.6084/m9.figshare.c.3757385.v1	BOT	NA
Patient_208	Imaging Characteristics	LightSpeed_VCT	GE	1.25	millimeter	UO	UO:0000016	220	milliampere	UO	UO:0000037	Manual Segmentation of regions of interest (ROIs)	Data de-identification	Patient_208_training	Training.zip	figshare	doi:10.6084/m9.figshare.c.3757385.v1	https://doi.org/10.6084/m9.figshare.c.3757385.v1	Tonsil	II
Patient_158	Imaging Characteristics	LightSpeed_Plus	GE	1.25	millimeter	UO	UO:0000016	220	milliampere	UO	UO:0000037	Manual Segmentation of regions of interest (ROIs)	Data de-identification	Patient_158_training	Training.zip	figshare	doi:10.6084/m9.figshare.c.3757385.v1	https://doi.org/10.6084/m9.figshare.c.3757385.v1	Tonsil	NA
Patient_196	Imaging Characteristics	LightSpeed_Plus	GE	1.25	millimeter	UO	UO:0000016	220	milliampere	UO	UO:0000037	Manual Segmentation of regions of interest (ROIs)	Data de-identification	Patient_196_training	Training.zip	figshare	doi:10.6084/m9.figshare.c.3757385.v1	https://doi.org/10.6084/m9.figshare.c.3757385.v1	Tonsil	III
Patient_146	Imaging Characteristics	LightSpeed16	GE	1.25	millimeter	UO	UO:0000016	220	milliampere	UO	UO:0000037	Manual Segmentation of regions of interest (ROIs)	Data de-identification	Patient_146_training	Training.zip	figshare	doi:10.6084/m9.figshare.c.3757385.v1	https://doi.org/10.6084/m9.figshare.c.3757385.v1	BOT	NA
Patient_110	Imaging Characteristics	LightSpeed16	GE	1.25	millimeter	UO	UO:0000016	220	milliampere	UO	UO:0000037	Manual Segmentation of regions of interest (ROIs)	Data de-identification	Patient_110_training	Training.zip	figshare	doi:10.6084/m9.figshare.c.3757385.v1	https://doi.org/10.6084/m9.figshare.c.3757385.v1	Tonsil	III
Patient_142	Imaging Characteristics	LightSpeed_VCT	GE	1.25	millimeter	UO	UO:0000016	155	milliampere	UO	UO:0000037	Manual Segmentation of regions of interest (ROIs)	Data de-identification	Patient_142_training	Training.zip	figshare	doi:10.6084/m9.figshare.c.3757385.v1	https://doi.org/10.6084/m9.figshare.c.3757385.v1	BOT	III
Patient_95	Imaging Characteristics	LightSpeed_VCT	GE	3.75	millimeter	UO	UO:0000016	220	milliampere	UO	UO:0000037	Manual Segmentation of regions of interest (ROIs)	Data de-identification	Patient_95_training	Training.zip	figshare	doi:10.6084/m9.figshare.c.3757385.v1	https://doi.org/10.6084/m9.figshare.c.3757385.v1	Tonsil	II
Patient_133	Imaging Characteristics	LightSpeed16	GE	1.25	millimeter	UO	UO:0000016	220	milliampere	UO	UO:0000037	Manual Segmentation of regions of interest (ROIs)	Data de-identification	Patient_133_training	Training.zip	figshare	doi:10.6084/m9.figshare.c.3757385.v1	https://doi.org/10.6084/m9.figshare.c.3757385.v1	BOT	NA
Patient_120	Imaging Characteristics	LightSpeed_Plus	GE	1.25	millimeter	UO	UO:0000016	220	milliampere	UO	UO:0000037	Manual Segmentation of regions of interest (ROIs)	Data de-identification	Patient_120_training	Training.zip	figshare	doi:10.6084/m9.figshare.c.3757385.v1	https://doi.org/10.6084/m9.figshare.c.3757385.v1	BOT	III
Patient_107	Imaging Characteristics	LightSpeed16	GE	1.25	millimeter	UO	UO:0000016	220	milliampere	UO	UO:0000037	Manual Segmentation of regions of interest (ROIs)	Data de-identification	Patient_107_training	Training.zip	figshare	doi:10.6084/m9.figshare.c.3757385.v1	https://doi.org/10.6084/m9.figshare.c.3757385.v1	BOT	II
Patient_190	Imaging Characteristics	LightSpeed_VCT	GE	1.25	millimeter	UO	UO:0000016	220	milliampere	UO	UO:0000037	Manual Segmentation of regions of interest (ROIs)	Data de-identification	Patient_190_training	Training.zip	figshare	doi:10.6084/m9.figshare.c.3757385.v1	https://doi.org/10.6084/m9.figshare.c.3757385.v1	BOT	II
Patient_90	Imaging Characteristics	LightSpeed_VCT	GE	1.25	millimeter	UO	UO:0000016	220	milliampere	UO	UO:0000037	Manual Segmentation of regions of interest (ROIs)	Data de-identification	Patient_90_training	Training.zip	figshare	doi:10.6084/m9.figshare.c.3757385.v1	https://doi.org/10.6084/m9.figshare.c.3757385.v1	Soft_palate	II
Patient_183	Imaging Characteristics	LightSpeed16	GE	1.25	millimeter	UO	UO:0000016	220	milliampere	UO	UO:0000037	Manual Segmentation of regions of interest (ROIs)	Data de-identification	Patient_183_training	Training.zip	figshare	doi:10.6084/m9.figshare.c.3757385.v1	https://doi.org/10.6084/m9.figshare.c.3757385.v1	BOT	II
Patient_167	Imaging Characteristics	LightSpeed16	GE	1.25	millimeter	UO	UO:0000016	160	milliampere	UO	UO:0000037	Manual Segmentation of regions of interest (ROIs)	Data de-identification	Patient_167_training	Training.zip	figshare	doi:10.6084/m9.figshare.c.3757385.v1	https://doi.org/10.6084/m9.figshare.c.3757385.v1	BOT	III
Patient_125	Imaging Characteristics	Definition	SEIMENS	3	millimeter	UO	UO:0000016	288	milliampere	UO	UO:0000037	Manual Segmentation of regions of interest (ROIs)	Data de-identification	Patient_125_training	Training.zip	figshare	doi:10.6084/m9.figshare.c.3757385.v1	https://doi.org/10.6084/m9.figshare.c.3757385.v1	BOT	II
Patient_154	Imaging Characteristics	LightSpeed16	GE	1.25	millimeter	UO	UO:0000016	220	milliampere	UO	UO:0000037	Manual Segmentation of regions of interest (ROIs)	Data de-identification	Patient_154_training	Training.zip	figshare	doi:10.6084/m9.figshare.c.3757385.v1	https://doi.org/10.6084/m9.figshare.c.3757385.v1	BOT	II
Patient_113	Imaging Characteristics	LightSpeed16	GE	1.25	millimeter	UO	UO:0000016	220	milliampere	UO	UO:0000037	Manual Segmentation of regions of interest (ROIs)	Data de-identification	Patient_113_training	Training.zip	figshare	doi:10.6084/m9.figshare.c.3757385.v1	https://doi.org/10.6084/m9.figshare.c.3757385.v1	GPS	III
Patient_143	Imaging Characteristics	LightSpeed_VCT	GE	1.25	millimeter	UO	UO:0000016	220	milliampere	UO	UO:0000037	Manual Segmentation of regions of interest (ROIs)	Data de-identification	Patient_143_training	Training.zip	figshare	doi:10.6084/m9.figshare.c.3757385.v1	https://doi.org/10.6084/m9.figshare.c.3757385.v1	BOT	II
Patient_98	Imaging Characteristics	LightSpeed_VCT	GE	1.25	millimeter	UO	UO:0000016	220	milliampere	UO	UO:0000037	Manual Segmentation of regions of interest (ROIs)	Data de-identification	Patient_98_training	Training.zip	figshare	doi:10.6084/m9.figshare.c.3757385.v1	https://doi.org/10.6084/m9.figshare.c.3757385.v1	Tonsil	II
Patient_81	Imaging Characteristics	LightSpeed16	GE	1.25	millimeter	UO	UO:0000016	220	milliampere	UO	UO:0000037	Manual Segmentation of regions of interest (ROIs)	Data de-identification	Patient_81_training	Training.zip	figshare	doi:10.6084/m9.figshare.c.3757385.v1	https://doi.org/10.6084/m9.figshare.c.3757385.v1	Tonsil	II
Patient_176	Imaging Characteristics	LightSpeed_VCT	GE	1.25	millimeter	UO	UO:0000016	220	milliampere	UO	UO:0000037	Manual Segmentation of regions of interest (ROIs)	Data de-identification	Patient_176_training	Training.zip	figshare	doi:10.6084/m9.figshare.c.3757385.v1	https://doi.org/10.6084/m9.figshare.c.3757385.v1	GPS	II
Patient_132	Imaging Characteristics	LightSpeed_Plus	GE	1.25	millimeter	UO	UO:0000016	220	milliampere	UO	UO:0000037	Manual Segmentation of regions of interest (ROIs)	Data de-identification	Patient_132_training	Training.zip	figshare	doi:10.6084/m9.figshare.c.3757385.v1	https://doi.org/10.6084/m9.figshare.c.3757385.v1	BOT	III
Patient_119	Imaging Characteristics	LightSpeed16	GE	1.25	millimeter	UO	UO:0000016	220	milliampere	UO	UO:0000037	Manual Segmentation of regions of interest (ROIs)	Data de-identification	Patient_119_training	Training.zip	figshare	doi:10.6084/m9.figshare.c.3757385.v1	https://doi.org/10.6084/m9.figshare.c.3757385.v1	BOT	III
Patient_147	Imaging Characteristics	LightSpeed16	GE	1.25	millimeter	UO	UO:0000016	220	milliampere	UO	UO:0000037	Manual Segmentation of regions of interest (ROIs)	Data de-identification	Patient_147_training	Training.zip	figshare	doi:10.6084/m9.figshare.c.3757385.v1	https://doi.org/10.6084/m9.figshare.c.3757385.v1	Tonsil	II
Patient_105	Imaging Characteristics	LightSpeed16	GE	1.25	millimeter	UO	UO:0000016	220	milliampere	UO	UO:0000037	Manual Segmentation of regions of interest (ROIs)	Data de-identification	Patient_105_training	Training.zip	figshare	doi:10.6084/m9.figshare.c.3757385.v1	https://doi.org/10.6084/m9.figshare.c.3757385.v1	BOT	II-III
Patient_87	Imaging Characteristics	LightSpeed16	GE	1.25	millimeter	UO	UO:0000016	220	milliampere	UO	UO:0000037	Manual Segmentation of regions of interest (ROIs)	Data de-identification	Patient_87_training	Training.zip	figshare	doi:10.6084/m9.figshare.c.3757385.v1	https://doi.org/10.6084/m9.figshare.c.3757385.v1	BOT	II
Patient_127	Imaging Characteristics	LightSpeed16	GE	1.25	millimeter	UO	UO:0000016	220	milliampere	UO	UO:0000037	Manual Segmentation of regions of interest (ROIs)	Data de-identification	Patient_127_training	Training.zip	figshare	doi:10.6084/m9.figshare.c.3757385.v1	https://doi.org/10.6084/m9.figshare.c.3757385.v1	BOT	II
Patient_210	Imaging Characteristics	LightSpeed16	GE	1.25	millimeter	UO	UO:0000016	220	milliampere	UO	UO:0000037	Manual Segmentation of regions of interest (ROIs)	Data de-identification	Patient_210_training	Training.zip	figshare	doi:10.6084/m9.figshare.c.3757385.v1	https://doi.org/10.6084/m9.figshare.c.3757385.v1	Tonsil	II
Patient_197	Imaging Characteristics	LightSpeed16	GE	1.25	millimeter	UO	UO:0000016	220	milliampere	UO	UO:0000037	Manual Segmentation of regions of interest (ROIs)	Data de-identification	Patient_197_training	Training.zip	figshare	doi:10.6084/m9.figshare.c.3757385.v1	https://doi.org/10.6084/m9.figshare.c.3757385.v1	BOT	III
Patient_91	Imaging Characteristics	LightSpeed16	GE	1.25	millimeter	UO	UO:0000016	220	milliampere	UO	UO:0000037	Manual Segmentation of regions of interest (ROIs)	Data de-identification	Patient_91_training	Training.zip	figshare	doi:10.6084/m9.figshare.c.3757385.v1	https://doi.org/10.6084/m9.figshare.c.3757385.v1	BOT	III
Patient_168	Imaging Characteristics	Sensation_64	SEIMENS	3	millimeter	UO	UO:0000016	578	milliampere	UO	UO:0000037	Manual Segmentation of regions of interest (ROIs)	Data de-identification	Patient_168_training	Training.zip	figshare	doi:10.6084/m9.figshare.c.3757385.v1	https://doi.org/10.6084/m9.figshare.c.3757385.v1	Tonsil	II
Patient_199	Imaging Characteristics	LightSpeed16	GE	1.25	millimeter	UO	UO:0000016	220	milliampere	UO	UO:0000037	Manual Segmentation of regions of interest (ROIs)	Data de-identification	Patient_199_training	Training.zip	figshare	doi:10.6084/m9.figshare.c.3757385.v1	https://doi.org/10.6084/m9.figshare.c.3757385.v1	BOT	II
Patient_94	Imaging Characteristics	LightSpeed16	GE	1.25	millimeter	UO	UO:0000016	220	milliampere	UO	UO:0000037	Manual Segmentation of regions of interest (ROIs)	Data de-identification	Patient_94_training	Training.zip	figshare	doi:10.6084/m9.figshare.c.3757385.v1	https://doi.org/10.6084/m9.figshare.c.3757385.v1	Tonsil	III
Patient_123	Imaging Characteristics	LightSpeed_VCT	GE	1.25	millimeter	UO	UO:0000016	220	milliampere	UO	UO:0000037	Manual Segmentation of regions of interest (ROIs)	Data de-identification	Patient_123_training	Training.zip	figshare	doi:10.6084/m9.figshare.c.3757385.v1	https://doi.org/10.6084/m9.figshare.c.3757385.v1	BOT	III
Patient_202	Imaging Characteristics	LightSpeed16	GE	1.25	millimeter	UO	UO:0000016	220	milliampere	UO	UO:0000037	Manual Segmentation of regions of interest (ROIs)	Data de-identification	Patient_202_training	Training.zip	figshare	doi:10.6084/m9.figshare.c.3757385.v1	https://doi.org/10.6084/m9.figshare.c.3757385.v1	Soft_palate	III
Patient_96	Imaging Characteristics	LightSpeed_Plus	GE	1.25	millimeter	UO	UO:0000016	220	milliampere	UO	UO:0000037	Manual Segmentation of regions of interest (ROIs)	Data de-identification	Patient_96_training	Training.zip	figshare	doi:10.6084/m9.figshare.c.3757385.v1	https://doi.org/10.6084/m9.figshare.c.3757385.v1	Other	III
Patient_126	Imaging Characteristics	LightSpeed16	GE	1.25	millimeter	UO	UO:0000016	220	milliampere	UO	UO:0000037	Manual Segmentation of regions of interest (ROIs)	Data de-identification	Patient_126_training	Training.zip	figshare	doi:10.6084/m9.figshare.c.3757385.v1	https://doi.org/10.6084/m9.figshare.c.3757385.v1	Tonsil	II
Patient_148	Imaging Characteristics	LightSpeed16	GE	1.25	millimeter	UO	UO:0000016	160	milliampere	UO	UO:0000037	Manual Segmentation of regions of interest (ROIs)	Data de-identification	Patient_148_training	Training.zip	figshare	doi:10.6084/m9.figshare.c.3757385.v1	https://doi.org/10.6084/m9.figshare.c.3757385.v1	Tonsil	II
Patient_177	Imaging Characteristics	LightSpeed_VCT	GE	1.25	millimeter	UO	UO:0000016	220	milliampere	UO	UO:0000037	Manual Segmentation of regions of interest (ROIs)	Data de-identification	Patient_177_training	Training.zip	figshare	doi:10.6084/m9.figshare.c.3757385.v1	https://doi.org/10.6084/m9.figshare.c.3757385.v1	BOT	II
Patient_102	Imaging Characteristics	LightSpeed_VCT	GE	1.25	millimeter	UO	UO:0000016	220	milliampere	UO	UO:0000037	Manual Segmentation of regions of interest (ROIs)	Data de-identification	Patient_102_training	Training.zip	figshare	doi:10.6084/m9.figshare.c.3757385.v1	https://doi.org/10.6084/m9.figshare.c.3757385.v1	BOT	III
Patient_205	Imaging Characteristics	LightSpeed16	GE	1.25	millimeter	UO	UO:0000016	220	milliampere	UO	UO:0000037	Manual Segmentation of regions of interest (ROIs)	Data de-identification	Patient_205_training	Training.zip	figshare	doi:10.6084/m9.figshare.c.3757385.v1	https://doi.org/10.6084/m9.figshare.c.3757385.v1	BOT	II
Patient_104	Imaging Characteristics	Gemini_TF_64	PHILIPS	3	millimeter	UO	UO:0000016	401	milliampere	UO	UO:0000037	Manual Segmentation of regions of interest (ROIs)	Data de-identification	Patient_104_training	Training.zip	figshare	doi:10.6084/m9.figshare.c.3757385.v1	https://doi.org/10.6084/m9.figshare.c.3757385.v1	GPS	III
Patient_134	Imaging Characteristics	LightSpeed16	GE	1.25	millimeter	UO	UO:0000016	220	milliampere	UO	UO:0000037	Manual Segmentation of regions of interest (ROIs)	Data de-identification	Patient_134_training	Training.zip	figshare	doi:10.6084/m9.figshare.c.3757385.v1	https://doi.org/10.6084/m9.figshare.c.3757385.v1	BOT	NA
Patient_207	Imaging Characteristics	LightSpeed16	GE	1.25	millimeter	UO	UO:0000016	220	milliampere	UO	UO:0000037	Manual Segmentation of regions of interest (ROIs)	Data de-identification	Patient_207_training	Training.zip	figshare	doi:10.6084/m9.figshare.c.3757385.v1	https://doi.org/10.6084/m9.figshare.c.3757385.v1	Tonsil	II
Patient_106	Imaging Characteristics	LightSpeed_VCT	GE	1.25	millimeter	UO	UO:0000016	220	milliampere	UO	UO:0000037	Manual Segmentation of regions of interest (ROIs)	Data de-identification	Patient_106_training	Training.zip	figshare	doi:10.6084/m9.figshare.c.3757385.v1	https://doi.org/10.6084/m9.figshare.c.3757385.v1	Tonsil	III
Patient_184	Imaging Characteristics	LightSpeed16	GE	1.25	millimeter	UO	UO:0000016	220	milliampere	UO	UO:0000037	Manual Segmentation of regions of interest (ROIs)	Data de-identification	Patient_184_training	Training.zip	figshare	doi:10.6084/m9.figshare.c.3757385.v1	https://doi.org/10.6084/m9.figshare.c.3757385.v1	BOT	II
Patient_77	Imaging Characteristics	LightSpeed_VCT	GE	1.25	millimeter	UO	UO:0000016	220	milliampere	UO	UO:0000037	Manual Segmentation of regions of interest (ROIs)	Data de-identification	Patient_77_training	Training.zip	figshare	doi:10.6084/m9.figshare.c.3757385.v1	https://doi.org/10.6084/m9.figshare.c.3757385.v1	BOT	NA
Patient_156	Imaging Characteristics	LightSpeed_VCT	GE	1.25	millimeter	UO	UO:0000016	220	milliampere	UO	UO:0000037	Manual Segmentation of regions of interest (ROIs)	Data de-identification	Patient_156_training	Training.zip	figshare	doi:10.6084/m9.figshare.c.3757385.v1	https://doi.org/10.6084/m9.figshare.c.3757385.v1	Tonsil	III
Patient_185	Imaging Characteristics	LightSpeed_VCT	GE	1.25	millimeter	UO	UO:0000016	220	milliampere	UO	UO:0000037	Manual Segmentation of regions of interest (ROIs)	Data de-identification	Patient_185_training	Training.zip	figshare	doi:10.6084/m9.figshare.c.3757385.v1	https://doi.org/10.6084/m9.figshare.c.3757385.v1	Tonsil	II
Patient_78	Imaging Characteristics	LightSpeed16	GE	1.25	millimeter	UO	UO:0000016	220	milliampere	UO	UO:0000037	Manual Segmentation of regions of interest (ROIs)	Data de-identification	Patient_78_training	Training.zip	figshare	doi:10.6084/m9.figshare.c.3757385.v1	https://doi.org/10.6084/m9.figshare.c.3757385.v1	Tonsil	III
Patient_111	Imaging Characteristics	LightSpeed_VCT	GE	1.25	millimeter	UO	UO:0000016	220	milliampere	UO	UO:0000037	Manual Segmentation of regions of interest (ROIs)	Data de-identification	Patient_111_training	Training.zip	figshare	doi:10.6084/m9.figshare.c.3757385.v1	https://doi.org/10.6084/m9.figshare.c.3757385.v1	Tonsil	III
Patient_114	Imaging Characteristics	LightSpeed_VCT	GE	2.5	millimeter	UO	UO:0000016	584	milliampere	UO	UO:0000037	Manual Segmentation of regions of interest (ROIs)	Data de-identification	Patient_114_training	Training.zip	figshare	doi:10.6084/m9.figshare.c.3757385.v1	https://doi.org/10.6084/m9.figshare.c.3757385.v1	Tonsil	III
Patient_162	Imaging Characteristics	LightSpeed_VCT	GE	1.25	millimeter	UO	UO:0000016	220	milliampere	UO	UO:0000037	Manual Segmentation of regions of interest (ROIs)	Data de-identification	Patient_162_training	Training.zip	figshare	doi:10.6084/m9.figshare.c.3757385.v1	https://doi.org/10.6084/m9.figshare.c.3757385.v1	BOT	II
Patient_191	Imaging Characteristics	LightSpeed16	GE	1.25	millimeter	UO	UO:0000016	220	milliampere	UO	UO:0000037	Manual Segmentation of regions of interest (ROIs)	Data de-identification	Patient_191_training	Training.zip	figshare	doi:10.6084/m9.figshare.c.3757385.v1	https://doi.org/10.6084/m9.figshare.c.3757385.v1	Other	II
Patient_84	Imaging Characteristics	LightSpeed16	GE	1.25	millimeter	UO	UO:0000016	220	milliampere	UO	UO:0000037	Manual Segmentation of regions of interest (ROIs)	Data de-identification	Patient_84_training	Training.zip	figshare	doi:10.6084/m9.figshare.c.3757385.v1	https://doi.org/10.6084/m9.figshare.c.3757385.v1	GPS	III
Patient_193	Imaging Characteristics	LightSpeed_VCT	GE	1.25	millimeter	UO	UO:0000016	220	milliampere	UO	UO:0000037	Manual Segmentation of regions of interest (ROIs)	Data de-identification	Patient_193_training	Training.zip	figshare	doi:10.6084/m9.figshare.c.3757385.v1	https://doi.org/10.6084/m9.figshare.c.3757385.v1	GPS	III
Patient_86	Imaging Characteristics	LightSpeed_VCT	GE	1.25	millimeter	UO	UO:0000016	220	milliampere	UO	UO:0000037	Manual Segmentation of regions of interest (ROIs)	Data de-identification	Patient_86_training	Training.zip	figshare	doi:10.6084/m9.figshare.c.3757385.v1	https://doi.org/10.6084/m9.figshare.c.3757385.v1	Tonsil	II
Patient_121	Imaging Characteristics	LightSpeed16	GE	1.25	millimeter	UO	UO:0000016	220	milliampere	UO	UO:0000037	Manual Segmentation of regions of interest (ROIs)	Data de-identification	Patient_121_training	Training.zip	figshare	doi:10.6084/m9.figshare.c.3757385.v1	https://doi.org/10.6084/m9.figshare.c.3757385.v1	BOT	II-III
Patient_194	Imaging Characteristics	LightSpeed16	GE	1.25	millimeter	UO	UO:0000016	220	milliampere	UO	UO:0000037	Manual Segmentation of regions of interest (ROIs)	Data de-identification	Patient_194_training	Training.zip	figshare	doi:10.6084/m9.figshare.c.3757385.v1	https://doi.org/10.6084/m9.figshare.c.3757385.v1	Tonsil	III
Patient_89	Imaging Characteristics	LightSpeed16	GE	1.25	millimeter	UO	UO:0000016	220	milliampere	UO	UO:0000037	Manual Segmentation of regions of interest (ROIs)	Data de-identification	Patient_89_training	Training.zip	figshare	doi:10.6084/m9.figshare.c.3757385.v1	https://doi.org/10.6084/m9.figshare.c.3757385.v1	Tonsil	II-III
Patient_169	Imaging Characteristics	LightSpeed16	GE	1.25	millimeter	UO	UO:0000016	220	milliampere	UO	UO:0000037	Manual Segmentation of regions of interest (ROIs)	Data de-identification	Patient_169_training	Training.zip	figshare	doi:10.6084/m9.figshare.c.3757385.v1	https://doi.org/10.6084/m9.figshare.c.3757385.v1	BOT	II-III
Patient_200	Imaging Characteristics	LightSpeed16	GE	3.75	millimeter	UO	UO:0000016	220	milliampere	UO	UO:0000037	Manual Segmentation of regions of interest (ROIs)	Data de-identification	Patient_200_training	Training.zip	figshare	doi:10.6084/m9.figshare.c.3757385.v1	https://doi.org/10.6084/m9.figshare.c.3757385.v1	BOT	III
Patient_144	Imaging Characteristics	LightSpeed16	GE	1.25	millimeter	UO	UO:0000016	220	milliampere	UO	UO:0000037	Manual Segmentation of regions of interest (ROIs)	Data de-identification	Patient_144_training	Training.zip	figshare	doi:10.6084/m9.figshare.c.3757385.v1	https://doi.org/10.6084/m9.figshare.c.3757385.v1	BOT	IV
Patient_170	Imaging Characteristics	Sensation_16	SIEMENS	3	millimeter	UO	UO:0000016	200	milliampere	UO	UO:0000037	Manual Segmentation of regions of interest (ROIs)	Data de-identification	Patient_170_training	Training.zip	figshare	doi:10.6084/m9.figshare.c.3757385.v1	https://doi.org/10.6084/m9.figshare.c.3757385.v1	BOT	II
Patient_203	Imaging Characteristics	LightSpeed_VCT	GE	1.25	millimeter	UO	UO:0000016	220	milliampere	UO	UO:0000037	Manual Segmentation of regions of interest (ROIs)	Data de-identification	Patient_203_training	Training.zip	figshare	doi:10.6084/m9.figshare.c.3757385.v1	https://doi.org/10.6084/m9.figshare.c.3757385.v1	Tonsil	III
Patient_173	Imaging Characteristics	Aquilion	TOSHIBA	3	millimeter	UO	UO:0000016	148	milliampere	UO	UO:0000037	Manual Segmentation of regions of interest (ROIs)	Data de-identification	Patient_173_training	Training.zip	figshare	doi:10.6084/m9.figshare.c.3757385.v1	https://doi.org/10.6084/m9.figshare.c.3757385.v1	BOT	III
Patient_128	Imaging Characteristics	LightSpeed16	GE	1.25	millimeter	UO	UO:0000016	220	milliampere	UO	UO:0000037	Manual Segmentation of regions of interest (ROIs)	Data de-identification	Patient_128_training	Training.zip	figshare	doi:10.6084/m9.figshare.c.3757385.v1	https://doi.org/10.6084/m9.figshare.c.3757385.v1	Other	III
Patient_178	Imaging Characteristics	LightSpeed16	GE	1.25	millimeter	UO	UO:0000016	220	milliampere	UO	UO:0000037	Manual Segmentation of regions of interest (ROIs)	Data de-identification	Patient_178_training	Training.zip	figshare	doi:10.6084/m9.figshare.c.3757385.v1	https://doi.org/10.6084/m9.figshare.c.3757385.v1	GPS	II
Patient_150	Imaging Characteristics	LightSpeed16	GE	1.25	millimeter	UO	UO:0000016	220	milliampere	UO	UO:0000037	Manual Segmentation of regions of interest (ROIs)	Data de-identification	Patient_150_training	Training.zip	figshare	doi:10.6084/m9.figshare.c.3757385.v1	https://doi.org/10.6084/m9.figshare.c.3757385.v1	Tonsil	II
Patient_209	Imaging Characteristics	LightSpeed16	GE	1.25	millimeter	UO	UO:0000016	220	milliampere	UO	UO:0000037	Manual Segmentation of regions of interest (ROIs)	Data de-identification	Patient_209_training	Training.zip	figshare	doi:10.6084/m9.figshare.c.3757385.v1	https://doi.org/10.6084/m9.figshare.c.3757385.v1	BOT	II
Patient_181	Imaging Characteristics	LightSpeed16	GE	1.25	millimeter	UO	UO:0000016	220	milliampere	UO	UO:0000037	Manual Segmentation of regions of interest (ROIs)	Data de-identification	Patient_181_training	Training.zip	figshare	doi:10.6084/m9.figshare.c.3757385.v1	https://doi.org/10.6084/m9.figshare.c.3757385.v1	BOT	III
Patient_211	Imaging Characteristics	LightSpeed16	GE	1.25	millimeter	UO	UO:0000016	220	milliampere	UO	UO:0000037	Manual Segmentation of regions of interest (ROIs)	Data de-identification	Patient_211_training	Training.zip	figshare	doi:10.6084/m9.figshare.c.3757385.v1	https://doi.org/10.6084/m9.figshare.c.3757385.v1	BOT	III
Patient_116	Imaging Characteristics	LightSpeed_VCT	GE	1.25	millimeter	UO	UO:0000016	220	milliampere	UO	UO:0000037	Manual Segmentation of regions of interest (ROIs)	Data de-identification	Patient_116_training	Training.zip	figshare	doi:10.6084/m9.figshare.c.3757385.v1	https://doi.org/10.6084/m9.figshare.c.3757385.v1	Tonsil	III
Patient_115	Imaging Characteristics	LightSpeed_VCT	GE	1.25	millimeter	UO	UO:0000016	220	milliampere	UO	UO:0000037	Manual Segmentation of regions of interest (ROIs)	Data de-identification	Patient_115_training	Training.zip	figshare	doi:10.6084/m9.figshare.c.3757385.v1	https://doi.org/10.6084/m9.figshare.c.3757385.v1	Tonsil	II
Patient_139	Imaging Characteristics	LightSpeed_VCT	GE	1.25	millimeter	UO	UO:0000016	220	milliampere	UO	UO:0000037	Manual Segmentation of regions of interest (ROIs)	Data de-identification	Patient_139_training	Training.zip	figshare	doi:10.6084/m9.figshare.c.3757385.v1	https://doi.org/10.6084/m9.figshare.c.3757385.v1	Soft_palate	NA
Patient_130	Imaging Characteristics	LightSpeed_VCT	GE	1.25	millimeter	UO	UO:0000016	220	milliampere	UO	UO:0000037	Manual Segmentation of regions of interest (ROIs)	Data de-identification	Patient_130_training	Training.zip	figshare	doi:10.6084/m9.figshare.c.3757385.v1	https://doi.org/10.6084/m9.figshare.c.3757385.v1	Other	III
Patient_182	Imaging Characteristics	LightSpeed_VCT	GE	1.25	millimeter	UO	UO:0000016	220	milliampere	UO	UO:0000037	Manual Segmentation of regions of interest (ROIs)	Data de-identification	Patient_182_training	Training.zip	figshare	doi:10.6084/m9.figshare.c.3757385.v1	https://doi.org/10.6084/m9.figshare.c.3757385.v1	Tonsil	NA
Patient_188	Imaging Characteristics	LightSpeed_VCT	GE	1.25	millimeter	UO	UO:0000016	361	milliampere	UO	UO:0000037	Manual Segmentation of regions of interest (ROIs)	Data de-identification	Patient_188_training	Training.zip	figshare	doi:10.6084/m9.figshare.c.3757385.v1	https://doi.org/10.6084/m9.figshare.c.3757385.v1	Tonsil	III
Patient_195	Imaging Characteristics	LightSpeed16	GE	1.25	millimeter	UO	UO:0000016	220	milliampere	UO	UO:0000037	Manual Segmentation of regions of interest (ROIs)	Data de-identification	Patient_195_training	Training.zip	figshare	doi:10.6084/m9.figshare.c.3757385.v1	https://doi.org/10.6084/m9.figshare.c.3757385.v1	Tonsil	III
Patient_174	Imaging Characteristics	Discovery_CT750_HD	GE	1.25	millimeter	UO	UO:0000016	500	milliampere	UO	UO:0000037	Manual Segmentation of regions of interest (ROIs)	Data de-identification	Patient_174_training	Training.zip	figshare	doi:10.6084/m9.figshare.c.3757385.v1	https://doi.org/10.6084/m9.figshare.c.3757385.v1	Tonsil	III
Patient_83	Imaging Characteristics	LightSpeed_VCT	GE	1.25	millimeter	UO	UO:0000016	160	milliampere	UO	UO:0000037	Manual Segmentation of regions of interest (ROIs)	Data de-identification	Patient_83_training	Training.zip	figshare	doi:10.6084/m9.figshare.c.3757385.v1	https://doi.org/10.6084/m9.figshare.c.3757385.v1	BOT	II
Patient_431	Imaging Characteristics	LightSpeed16	GE	5	millimeter	UO	UO:0000016	220	milliampere	UO	UO:0000037	Manual Segmentation of regions of interest (ROIs)	Data de-identification	Patient_431_test	Test.zip	figshare	doi:10.6084/m9.figshare.c.3757385.v1	https://doi.org/10.6084/m9.figshare.c.3757385.v1	Tonsil	NA
Patient_396	Imaging Characteristics	LightSpeed16	GE	1.25	millimeter	UO	UO:0000016	220	milliampere	UO	UO:0000037	Manual Segmentation of regions of interest (ROIs)	Data de-identification	Patient_396_test	Test.zip	figshare	doi:10.6084/m9.figshare.c.3757385.v1	https://doi.org/10.6084/m9.figshare.c.3757385.v1	BOT	II
Patient_360	Imaging Characteristics	LightSpeed_QX/i	GE	1.25	millimeter	UO	UO:0000016	220	milliampere	UO	UO:0000037	Manual Segmentation of regions of interest (ROIs)	Data de-identification	Patient_360_test	Test.zip	figshare	doi:10.6084/m9.figshare.c.3757385.v1	https://doi.org/10.6084/m9.figshare.c.3757385.v1	BOT	NA
Patient_404	Imaging Characteristics	LightSpeed_Plus	GE	1.25	millimeter	UO	UO:0000016	210	milliampere	UO	UO:0000037	Manual Segmentation of regions of interest (ROIs)	Data de-identification	Patient_404_test	Test.zip	figshare	doi:10.6084/m9.figshare.c.3757385.v1	https://doi.org/10.6084/m9.figshare.c.3757385.v1	Tonsil	III
Patient_458	Imaging Characteristics	LightSpeed16	GE	1.25	millimeter	UO	UO:0000016	220	milliampere	UO	UO:0000037	Manual Segmentation of regions of interest (ROIs)	Data de-identification	Patient_458_test	Test.zip	figshare	doi:10.6084/m9.figshare.c.3757385.v1	https://doi.org/10.6084/m9.figshare.c.3757385.v1	BOT	NA
Patient_470	Imaging Characteristics	LightSpeed16	GE	1.25	millimeter	UO	UO:0000016	220	milliampere	UO	UO:0000037	Manual Segmentation of regions of interest (ROIs)	Data de-identification	Patient_470_test	Test.zip	figshare	doi:10.6084/m9.figshare.c.3757385.v1	https://doi.org/10.6084/m9.figshare.c.3757385.v1	Other	II
Patient_485	Imaging Characteristics	LightSpeed16	GE	1.25	millimeter	UO	UO:0000016	220	milliampere	UO	UO:0000037	Manual Segmentation of regions of interest (ROIs)	Data de-identification	Patient_485_test	Test.zip	figshare	doi:10.6084/m9.figshare.c.3757385.v1	https://doi.org/10.6084/m9.figshare.c.3757385.v1	GPS	II
Patient_345	Imaging Characteristics	LightSpeed_VCT	GE	1.25	millimeter	UO	UO:0000016	220	milliampere	UO	UO:0000037	Manual Segmentation of regions of interest (ROIs)	Data de-identification	Patient_345_test	Test.zip	figshare	doi:10.6084/m9.figshare.c.3757385.v1	https://doi.org/10.6084/m9.figshare.c.3757385.v1	GPS	II-III
Patient_412	Imaging Characteristics	LightSpeed16	GE	1.25	millimeter	UO	UO:0000016	220	milliampere	UO	UO:0000037	Manual Segmentation of regions of interest (ROIs)	Data de-identification	Patient_412_test	Test.zip	figshare	doi:10.6084/m9.figshare.c.3757385.v1	https://doi.org/10.6084/m9.figshare.c.3757385.v1	BOT	II
Patient_416	Imaging Characteristics	Sensation_64	SEIMENS	3	millimeter	UO	UO:0000016	148	milliampere	UO	UO:0000037	Manual Segmentation of regions of interest (ROIs)	Data de-identification	Patient_416_test	Test.zip	figshare	doi:10.6084/m9.figshare.c.3757385.v1	https://doi.org/10.6084/m9.figshare.c.3757385.v1	BOT	II
Patient_430	Imaging Characteristics	Aquilion	TOSHIBA	3	millimeter	UO	UO:0000016	350	milliampere	UO	UO:0000037	Manual Segmentation of regions of interest (ROIs)	Data de-identification	Patient_430_test	Test.zip	figshare	doi:10.6084/m9.figshare.c.3757385.v1	https://doi.org/10.6084/m9.figshare.c.3757385.v1	Tonsil	II
Patient_418	Imaging Characteristics	LightSpeed_VCT	GE	1.25	millimeter	UO	UO:0000016	220	milliampere	UO	UO:0000037	Manual Segmentation of regions of interest (ROIs)	Data de-identification	Patient_418_test	Test.zip	figshare	doi:10.6084/m9.figshare.c.3757385.v1	https://doi.org/10.6084/m9.figshare.c.3757385.v1	BOT	II
Patient_444	Imaging Characteristics	Brilliance16	PHILIPS	2	millimeter	UO	UO:0000016	300	milliampere	UO	UO:0000037	Manual Segmentation of regions of interest (ROIs)	Data de-identification	Patient_444_test	Test.zip	figshare	doi:10.6084/m9.figshare.c.3757385.v1	https://doi.org/10.6084/m9.figshare.c.3757385.v1	Tonsil	III
Patient_366	Imaging Characteristics	LightSpeed16	GE	1.25	millimeter	UO	UO:0000016	220	milliampere	UO	UO:0000037	Manual Segmentation of regions of interest (ROIs)	Data de-identification	Patient_366_test	Test.zip	figshare	doi:10.6084/m9.figshare.c.3757385.v1	https://doi.org/10.6084/m9.figshare.c.3757385.v1	BOT	III
Patient_482	Imaging Characteristics	LightSpeed16	GE	1.25	millimeter	UO	UO:0000016	220	milliampere	UO	UO:0000037	Manual Segmentation of regions of interest (ROIs)	Data de-identification	Patient_482_test	Test.zip	figshare	doi:10.6084/m9.figshare.c.3757385.v1	https://doi.org/10.6084/m9.figshare.c.3757385.v1	BOT	III
Patient_368	Imaging Characteristics	LightSpeed_VCT	GE	1.25	millimeter	UO	UO:0000016	220	milliampere	UO	UO:0000037	Manual Segmentation of regions of interest (ROIs)	Data de-identification	Patient_368_test	Test.zip	figshare	doi:10.6084/m9.figshare.c.3757385.v1	https://doi.org/10.6084/m9.figshare.c.3757385.v1	BOT	II
Patient_402	Imaging Characteristics	LightSpeed_VCT	GE	1.25	millimeter	UO	UO:0000016	220	milliampere	UO	UO:0000037	Manual Segmentation of regions of interest (ROIs)	Data de-identification	Patient_402_test	Test.zip	figshare	doi:10.6084/m9.figshare.c.3757385.v1	https://doi.org/10.6084/m9.figshare.c.3757385.v1	BOT	III
Patient_433	Imaging Characteristics	LightSpeed16	GE	1.25	millimeter	UO	UO:0000016	220	milliampere	UO	UO:0000037	Manual Segmentation of regions of interest (ROIs)	Data de-identification	Patient_433_test	Test.zip	figshare	doi:10.6084/m9.figshare.c.3757385.v1	https://doi.org/10.6084/m9.figshare.c.3757385.v1	BOT	III
Patient_378	Imaging Characteristics	LightSpeed16	GE	1.25	millimeter	UO	UO:0000016	220	milliampere	UO	UO:0000037	Manual Segmentation of regions of interest (ROIs)	Data de-identification	Patient_378_test	Test.zip	figshare	doi:10.6084/m9.figshare.c.3757385.v1	https://doi.org/10.6084/m9.figshare.c.3757385.v1	Tonsil	NA
Patient_437	Imaging Characteristics	LightSpeed_VCT	GE	1.25	millimeter	UO	UO:0000016	220	milliampere	UO	UO:0000037	Manual Segmentation of regions of interest (ROIs)	Data de-identification	Patient_437_test	Test.zip	figshare	doi:10.6084/m9.figshare.c.3757385.v1	https://doi.org/10.6084/m9.figshare.c.3757385.v1	Tonsil	III
Patient_409	Imaging Characteristics	Sensation_16	SIEMENS	3	millimeter	UO	UO:0000016	380	milliampere	UO	UO:0000037	Manual Segmentation of regions of interest (ROIs)	Data de-identification	Patient_409_test	Test.zip	figshare	doi:10.6084/m9.figshare.c.3757385.v1	https://doi.org/10.6084/m9.figshare.c.3757385.v1	BOT	III
Patient_439	Imaging Characteristics	LightSpeed16	GE	1.25	millimeter	UO	UO:0000016	220	milliampere	UO	UO:0000037	Manual Segmentation of regions of interest (ROIs)	Data de-identification	Patient_439_test	Test.zip	figshare	doi:10.6084/m9.figshare.c.3757385.v1	https://doi.org/10.6084/m9.figshare.c.3757385.v1	BOT	III
Patient_347	Imaging Characteristics	Aquilion	TOSHIBA	3	millimeter	UO	UO:0000016	400	milliampere	UO	UO:0000037	Manual Segmentation of regions of interest (ROIs)	Data de-identification	Patient_347_test	Test.zip	figshare	doi:10.6084/m9.figshare.c.3757385.v1	https://doi.org/10.6084/m9.figshare.c.3757385.v1	Tonsil	NA
Patient_440	Imaging Characteristics	LightSpeed16	GE	1.25	millimeter	UO	UO:0000016	220	milliampere	UO	UO:0000037	Manual Segmentation of regions of interest (ROIs)	Data de-identification	Patient_440_test	Test.zip	figshare	doi:10.6084/m9.figshare.c.3757385.v1	https://doi.org/10.6084/m9.figshare.c.3757385.v1	Tonsil	III
Patient_464	Imaging Characteristics	LightSpeed16	GE	1.25	millimeter	UO	UO:0000016	220	milliampere	UO	UO:0000037	Manual Segmentation of regions of interest (ROIs)	Data de-identification	Patient_464_test	Test.zip	figshare	doi:10.6084/m9.figshare.c.3757385.v1	https://doi.org/10.6084/m9.figshare.c.3757385.v1	BOT	II
Patient_349	Imaging Characteristics	LightSpeed16	GE	1.25	millimeter	UO	UO:0000016	220	milliampere	UO	UO:0000037	Manual Segmentation of regions of interest (ROIs)	Data de-identification	Patient_349_test	Test.zip	figshare	doi:10.6084/m9.figshare.c.3757385.v1	https://doi.org/10.6084/m9.figshare.c.3757385.v1	BOT	II
Patient_421	Imaging Characteristics	Aquilion	TOSHIBA	3	millimeter	UO	UO:0000016	440	milliampere	UO	UO:0000037	Manual Segmentation of regions of interest (ROIs)	Data de-identification	Patient_421_test	Test.zip	figshare	doi:10.6084/m9.figshare.c.3757385.v1	https://doi.org/10.6084/m9.figshare.c.3757385.v1	BOT	II
Patient_446	Imaging Characteristics	LightSpeed_VCT	GE	1.25	millimeter	UO	UO:0000016	220	milliampere	UO	UO:0000037	Manual Segmentation of regions of interest (ROIs)	Data de-identification	Patient_446_test	Test.zip	figshare	doi:10.6084/m9.figshare.c.3757385.v1	https://doi.org/10.6084/m9.figshare.c.3757385.v1	BOT	III
Patient_472	Imaging Characteristics	LightSpeed_VCT	GE	1.25	millimeter	UO	UO:0000016	220	milliampere	UO	UO:0000037	Manual Segmentation of regions of interest (ROIs)	Data de-identification	Patient_472_test	Test.zip	figshare	doi:10.6084/m9.figshare.c.3757385.v1	https://doi.org/10.6084/m9.figshare.c.3757385.v1	BOT	III
Patient_448	Imaging Characteristics	Aquilion	TOSHIBA	1	millimeter	UO	UO:0000016	300	milliampere	UO	UO:0000037	Manual Segmentation of regions of interest (ROIs)	Data de-identification	Patient_448_test	Test.zip	figshare	doi:10.6084/m9.figshare.c.3757385.v1	https://doi.org/10.6084/m9.figshare.c.3757385.v1	Tonsil	II
Patient_474	Imaging Characteristics	LightSpeed_VCT	GE	2.5	millimeter	UO	UO:0000016	151	milliampere	UO	UO:0000037	Manual Segmentation of regions of interest (ROIs)	Data de-identification	Patient_474_test	Test.zip	figshare	doi:10.6084/m9.figshare.c.3757385.v1	https://doi.org/10.6084/m9.figshare.c.3757385.v1	BOT	NA
Patient_358	Imaging Characteristics	LightSpeed16	GE	1.25	millimeter	UO	UO:0000016	220	milliampere	UO	UO:0000037	Manual Segmentation of regions of interest (ROIs)	Data de-identification	Patient_358_test	Test.zip	figshare	doi:10.6084/m9.figshare.c.3757385.v1	https://doi.org/10.6084/m9.figshare.c.3757385.v1	Tonsil	II
Patient_449	Imaging Characteristics	LightSpeed16	GE	1.25	millimeter	UO	UO:0000016	220	milliampere	UO	UO:0000037	Manual Segmentation of regions of interest (ROIs)	Data de-identification	Patient_449_test	Test.zip	figshare	doi:10.6084/m9.figshare.c.3757385.v1	https://doi.org/10.6084/m9.figshare.c.3757385.v1	BOT	III
Patient_476	Imaging Characteristics	LightSpeed_VCT	GE	1.25	millimeter	UO	UO:0000016	220	milliampere	UO	UO:0000037	Manual Segmentation of regions of interest (ROIs)	Data de-identification	Patient_476_test	Test.zip	figshare	doi:10.6084/m9.figshare.c.3757385.v1	https://doi.org/10.6084/m9.figshare.c.3757385.v1	BOT	II
Patient_425	Imaging Characteristics	LightSpeed16	GE	1.25	millimeter	UO	UO:0000016	220	milliampere	UO	UO:0000037	Manual Segmentation of regions of interest (ROIs)	Data de-identification	Patient_425_test	Test.zip	figshare	doi:10.6084/m9.figshare.c.3757385.v1	https://doi.org/10.6084/m9.figshare.c.3757385.v1	BOT	III
Patient_452	Imaging Characteristics	LightSpeed16	GE	1.25	millimeter	UO	UO:0000016	220	milliampere	UO	UO:0000037	Manual Segmentation of regions of interest (ROIs)	Data de-identification	Patient_452_test	Test.zip	figshare	doi:10.6084/m9.figshare.c.3757385.v1	https://doi.org/10.6084/m9.figshare.c.3757385.v1	Tonsil	III
Patient_397	Imaging Characteristics	LightSpeed_VCT	GE	1.25	millimeter	UO	UO:0000016	220	milliampere	UO	UO:0000037	Manual Segmentation of regions of interest (ROIs)	Data de-identification	Patient_397_test	Test.zip	figshare	doi:10.6084/m9.figshare.c.3757385.v1	https://doi.org/10.6084/m9.figshare.c.3757385.v1	Tonsil	III
Patient_427	Imaging Characteristics	LightSpeed16	GE	1.25	millimeter	UO	UO:0000016	220	milliampere	UO	UO:0000037	Manual Segmentation of regions of interest (ROIs)	Data de-identification	Patient_427_test	Test.zip	figshare	doi:10.6084/m9.figshare.c.3757385.v1	https://doi.org/10.6084/m9.figshare.c.3757385.v1	Tonsil	III
Patient_453	Imaging Characteristics	LightSpeed16	GE	1.25	millimeter	UO	UO:0000016	220	milliampere	UO	UO:0000037	Manual Segmentation of regions of interest (ROIs)	Data de-identification	Patient_453_test	Test.zip	figshare	doi:10.6084/m9.figshare.c.3757385.v1	https://doi.org/10.6084/m9.figshare.c.3757385.v1	BOT	II
Patient_484	Imaging Characteristics	LightSpeed16	GE	1.25	millimeter	UO	UO:0000016	220	milliampere	UO	UO:0000037	Manual Segmentation of regions of interest (ROIs)	Data de-identification	Patient_484_test	Test.zip	figshare	doi:10.6084/m9.figshare.c.3757385.v1	https://doi.org/10.6084/m9.figshare.c.3757385.v1	BOT	NA
Patient_428	Imaging Characteristics	LightSpeed_VCT	GE	1.25	millimeter	UO	UO:0000016	220	milliampere	UO	UO:0000037	Manual Segmentation of regions of interest (ROIs)	Data de-identification	Patient_428_test	Test.zip	figshare	doi:10.6084/m9.figshare.c.3757385.v1	https://doi.org/10.6084/m9.figshare.c.3757385.v1	Tonsil	III
Patient_455	Imaging Characteristics	LightSpeed_VCT	GE	1.25	millimeter	UO	UO:0000016	220	milliampere	UO	UO:0000037	Manual Segmentation of regions of interest (ROIs)	Data de-identification	Patient_455_test	Test.zip	figshare	doi:10.6084/m9.figshare.c.3757385.v1	https://doi.org/10.6084/m9.figshare.c.3757385.v1	Tonsil	NA
Patient_488	Imaging Characteristics	LightSpeed16	GE	1.25	millimeter	UO	UO:0000016	220	milliampere	UO	UO:0000037	Manual Segmentation of regions of interest (ROIs)	Data de-identification	Patient_488_test	Test.zip	figshare	doi:10.6084/m9.figshare.c.3757385.v1	https://doi.org/10.6084/m9.figshare.c.3757385.v1	BOT	II
Patient_372	Imaging Characteristics	LightSpeed16	GE	1.25	millimeter	UO	UO:0000016	220	milliampere	UO	UO:0000037	Manual Segmentation of regions of interest (ROIs)	Data de-identification	Patient_372_test	Test.zip	figshare	doi:10.6084/m9.figshare.c.3757385.v1	https://doi.org/10.6084/m9.figshare.c.3757385.v1	BOT	III
Patient_371	Imaging Characteristics	LightSpeed16	GE	1.25	millimeter	UO	UO:0000016	220	milliampere	UO	UO:0000037	Manual Segmentation of regions of interest (ROIs)	Data de-identification	Patient_371_test	Test.zip	figshare	doi:10.6084/m9.figshare.c.3757385.v1	https://doi.org/10.6084/m9.figshare.c.3757385.v1	Tonsil	NA
Patient_403	Imaging Characteristics	LightSpeed16	GE	1.25	millimeter	UO	UO:0000016	220	milliampere	UO	UO:0000037	Manual Segmentation of regions of interest (ROIs)	Data de-identification	Patient_403_test	Test.zip	figshare	doi:10.6084/m9.figshare.c.3757385.v1	https://doi.org/10.6084/m9.figshare.c.3757385.v1	Pharyngeal_wall	II-III
Patient_434	Imaging Characteristics	LightSpeed16	GE	1.25	millimeter	UO	UO:0000016	220	milliampere	UO	UO:0000037	Manual Segmentation of regions of interest (ROIs)	Data de-identification	Patient_434_test	Test.zip	figshare	doi:10.6084/m9.figshare.c.3757385.v1	https://doi.org/10.6084/m9.figshare.c.3757385.v1	Tonsil	III
Patient_460	Imaging Characteristics	LightSpeed16	GE	1.25	millimeter	UO	UO:0000016	220	milliampere	UO	UO:0000037	Manual Segmentation of regions of interest (ROIs)	Data de-identification	Patient_460_test	Test.zip	figshare	doi:10.6084/m9.figshare.c.3757385.v1	https://doi.org/10.6084/m9.figshare.c.3757385.v1	Tonsil	III
Patient_435	Imaging Characteristics	LightSpeed16	GE	1.25	millimeter	UO	UO:0000016	220	milliampere	UO	UO:0000037	Manual Segmentation of regions of interest (ROIs)	Data de-identification	Patient_435_test	Test.zip	figshare	doi:10.6084/m9.figshare.c.3757385.v1	https://doi.org/10.6084/m9.figshare.c.3757385.v1	BOT	III
Patient_493	Imaging Characteristics	LightSpeed16	GE	1.25	millimeter	UO	UO:0000016	220	milliampere	UO	UO:0000037	Manual Segmentation of regions of interest (ROIs)	Data de-identification	Patient_493_test	Test.zip	figshare	doi:10.6084/m9.figshare.c.3757385.v1	https://doi.org/10.6084/m9.figshare.c.3757385.v1	BOT	II
Patient_436	Imaging Characteristics	LightSpeed_VCT	GE	1.25	millimeter	UO	UO:0000016	220	milliampere	UO	UO:0000037	Manual Segmentation of regions of interest (ROIs)	Data de-identification	Patient_436_test	Test.zip	figshare	doi:10.6084/m9.figshare.c.3757385.v1	https://doi.org/10.6084/m9.figshare.c.3757385.v1	BOT	III
Patient_461	Imaging Characteristics	LightSpeed16	GE	1.25	millimeter	UO	UO:0000016	220	milliampere	UO	UO:0000037	Manual Segmentation of regions of interest (ROIs)	Data de-identification	Patient_461_test	Test.zip	figshare	doi:10.6084/m9.figshare.c.3757385.v1	https://doi.org/10.6084/m9.figshare.c.3757385.v1	BOT	III
Patient_466	Imaging Characteristics	LightSpeed16	GE	1.25	millimeter	UO	UO:0000016	220	milliampere	UO	UO:0000037	Manual Segmentation of regions of interest (ROIs)	Data de-identification	Patient_466_test	Test.zip	figshare	doi:10.6084/m9.figshare.c.3757385.v1	https://doi.org/10.6084/m9.figshare.c.3757385.v1	BOT	II
Patient_351	Imaging Characteristics	LightSpeed_VCT	GE	1.25	millimeter	UO	UO:0000016	220	milliampere	UO	UO:0000037	Manual Segmentation of regions of interest (ROIs)	Data de-identification	Patient_351_test	Test.zip	figshare	doi:10.6084/m9.figshare.c.3757385.v1	https://doi.org/10.6084/m9.figshare.c.3757385.v1	Tonsil	II
Patient_388	Imaging Characteristics	LightSpeed_VCT	GE	1.25	millimeter	UO	UO:0000016	155	milliampere	UO	UO:0000037	Manual Segmentation of regions of interest (ROIs)	Data de-identification	Patient_388_test	Test.zip	figshare	doi:10.6084/m9.figshare.c.3757385.v1	https://doi.org/10.6084/m9.figshare.c.3757385.v1	Tonsil	I-II
Patient_467	Imaging Characteristics	LightSpeed_VCT	GE	1.25	millimeter	UO	UO:0000016	220	milliampere	UO	UO:0000037	Manual Segmentation of regions of interest (ROIs)	Data de-identification	Patient_467_test	Test.zip	figshare	doi:10.6084/m9.figshare.c.3757385.v1	https://doi.org/10.6084/m9.figshare.c.3757385.v1	BOT	NA
Patient_352	Imaging Characteristics	LightSpeed_VCT	GE	1.25	millimeter	UO	UO:0000016	220	milliampere	UO	UO:0000037	Manual Segmentation of regions of interest (ROIs)	Data de-identification	Patient_352_test	Test.zip	figshare	doi:10.6084/m9.figshare.c.3757385.v1	https://doi.org/10.6084/m9.figshare.c.3757385.v1	Tonsil	III
Patient_390	Imaging Characteristics	LightSpeed16	GE	1.25	millimeter	UO	UO:0000016	220	milliampere	UO	UO:0000037	Manual Segmentation of regions of interest (ROIs)	Data de-identification	Patient_390_test	Test.zip	figshare	doi:10.6084/m9.figshare.c.3757385.v1	https://doi.org/10.6084/m9.figshare.c.3757385.v1	Tonsil	II
Patient_423	Imaging Characteristics	LightSpeed16	GE	1.25	millimeter	UO	UO:0000016	220	milliampere	UO	UO:0000037	Manual Segmentation of regions of interest (ROIs)	Data de-identification	Patient_423_test	Test.zip	figshare	doi:10.6084/m9.figshare.c.3757385.v1	https://doi.org/10.6084/m9.figshare.c.3757385.v1	Tonsil	III
Patient_353	Imaging Characteristics	LightSpeed_VCT	GE	2.5	millimeter	UO	UO:0000016	163	milliampere	UO	UO:0000037	Manual Segmentation of regions of interest (ROIs)	Data de-identification	Patient_353_test	Test.zip	figshare	doi:10.6084/m9.figshare.c.3757385.v1	https://doi.org/10.6084/m9.figshare.c.3757385.v1	BOT	II
Patient_392	Imaging Characteristics	LightSpeed_VCT	GE	1.25	millimeter	UO	UO:0000016	220	milliampere	UO	UO:0000037	Manual Segmentation of regions of interest (ROIs)	Data de-identification	Patient_392_test	Test.zip	figshare	doi:10.6084/m9.figshare.c.3757385.v1	https://doi.org/10.6084/m9.figshare.c.3757385.v1	Tonsil	III
Patient_424	Imaging Characteristics	BrightSpeed	GE	2.5	millimeter	UO	UO:0000016	100	milliampere	UO	UO:0000037	Manual Segmentation of regions of interest (ROIs)	Data de-identification	Patient_424_test	Test.zip	figshare	doi:10.6084/m9.figshare.c.3757385.v1	https://doi.org/10.6084/m9.figshare.c.3757385.v1	Tonsil	II
Patient_361	Imaging Characteristics	LightSpeed16	GE	1.25	millimeter	UO	UO:0000016	220	milliampere	UO	UO:0000037	Manual Segmentation of regions of interest (ROIs)	Data de-identification	Patient_361_test	Test.zip	figshare	doi:10.6084/m9.figshare.c.3757385.v1	https://doi.org/10.6084/m9.figshare.c.3757385.v1	BOT	II
Patient_477	Imaging Characteristics	LightSpeed16	GE	1.25	millimeter	UO	UO:0000016	220	milliampere	UO	UO:0000037	Manual Segmentation of regions of interest (ROIs)	Data de-identification	Patient_477_test	Test.zip	figshare	doi:10.6084/m9.figshare.c.3757385.v1	https://doi.org/10.6084/m9.figshare.c.3757385.v1	BOT	II-III
Patient_362	Imaging Characteristics	LightSpeed16	GE	1.25	millimeter	UO	UO:0000016	220	milliampere	UO	UO:0000037	Manual Segmentation of regions of interest (ROIs)	Data de-identification	Patient_362_test	Test.zip	figshare	doi:10.6084/m9.figshare.c.3757385.v1	https://doi.org/10.6084/m9.figshare.c.3757385.v1	BOT	III
Patient_398	Imaging Characteristics	LightSpeed16	GE	1.25	millimeter	UO	UO:0000016	220	milliampere	UO	UO:0000037	Manual Segmentation of regions of interest (ROIs)	Data de-identification	Patient_398_test	Test.zip	figshare	doi:10.6084/m9.figshare.c.3757385.v1	https://doi.org/10.6084/m9.figshare.c.3757385.v1	Other	II
Patient_479	Imaging Characteristics	LightSpeed16	GE	1.25	millimeter	UO	UO:0000016	220	milliampere	UO	UO:0000037	Manual Segmentation of regions of interest (ROIs)	Data de-identification	Patient_479_test	Test.zip	figshare	doi:10.6084/m9.figshare.c.3757385.v1	https://doi.org/10.6084/m9.figshare.c.3757385.v1	Tonsil	NA
Patient_364	Imaging Characteristics	LightSpeed_VCT	GE	1.25	millimeter	UO	UO:0000016	220	milliampere	UO	UO:0000037	Manual Segmentation of regions of interest (ROIs)	Data de-identification	Patient_364_test	Test.zip	figshare	doi:10.6084/m9.figshare.c.3757385.v1	https://doi.org/10.6084/m9.figshare.c.3757385.v1	BOT	NA
Patient_399	Imaging Characteristics	LightSpeed_VCT	GE	1.25	millimeter	UO	UO:0000016	220	milliampere	UO	UO:0000037	Manual Segmentation of regions of interest (ROIs)	Data de-identification	Patient_399_test	Test.zip	figshare	doi:10.6084/m9.figshare.c.3757385.v1	https://doi.org/10.6084/m9.figshare.c.3757385.v1	BOT	NA
Patient_429	Imaging Characteristics	LightSpeed16	GE	1.25	millimeter	UO	UO:0000016	220	milliampere	UO	UO:0000037	Manual Segmentation of regions of interest (ROIs)	Data de-identification	Patient_429_test	Test.zip	figshare	doi:10.6084/m9.figshare.c.3757385.v1	https://doi.org/10.6084/m9.figshare.c.3757385.v1	BOT	II
Patient_456	Imaging Characteristics	LightSpeed16	GE	1.25	millimeter	UO	UO:0000016	220	milliampere	UO	UO:0000037	Manual Segmentation of regions of interest (ROIs)	Data de-identification	Patient_456_test	Test.zip	figshare	doi:10.6084/m9.figshare.c.3757385.v1	https://doi.org/10.6084/m9.figshare.c.3757385.v1	Tonsil	II-III
Patient_373	Imaging Characteristics	LightSpeed16	GE	1.25	millimeter	UO	UO:0000016	220	milliampere	UO	UO:0000037	Manual Segmentation of regions of interest (ROIs)	Data de-identification	Patient_373_test	Test.zip	figshare	doi:10.6084/m9.figshare.c.3757385.v1	https://doi.org/10.6084/m9.figshare.c.3757385.v1	Tonsil	III
Patient_405	Imaging Characteristics	LightSpeed_VCT	GE	1.25	millimeter	UO	UO:0000016	220	milliampere	UO	UO:0000037	Manual Segmentation of regions of interest (ROIs)	Data de-identification	Patient_405_test	Test.zip	figshare	doi:10.6084/m9.figshare.c.3757385.v1	https://doi.org/10.6084/m9.figshare.c.3757385.v1	Tonsil	II
Patient_489	Imaging Characteristics	LightSpeed16	GE	1.25	millimeter	UO	UO:0000016	220	milliampere	UO	UO:0000037	Manual Segmentation of regions of interest (ROIs)	Data de-identification	Patient_489_test	Test.zip	figshare	doi:10.6084/m9.figshare.c.3757385.v1	https://doi.org/10.6084/m9.figshare.c.3757385.v1	BOT	III
Patient_374	Imaging Characteristics	LightSpeed_VCT	GE	1.25	millimeter	UO	UO:0000016	220	milliampere	UO	UO:0000037	Manual Segmentation of regions of interest (ROIs)	Data de-identification	Patient_374_test	Test.zip	figshare	doi:10.6084/m9.figshare.c.3757385.v1	https://doi.org/10.6084/m9.figshare.c.3757385.v1	Tonsil	NA
Patient_406	Imaging Characteristics	LightSpeed16	GE	1.25	millimeter	UO	UO:0000016	220	milliampere	UO	UO:0000037	Manual Segmentation of regions of interest (ROIs)	Data de-identification	Patient_406_test	Test.zip	figshare	doi:10.6084/m9.figshare.c.3757385.v1	https://doi.org/10.6084/m9.figshare.c.3757385.v1	Tonsil	III
Patient_490	Imaging Characteristics	Aquilion	TOSHIBA	2	millimeter	UO	UO:0000016	250	milliampere	UO	UO:0000037	Manual Segmentation of regions of interest (ROIs)	Data de-identification	Patient_490_test	Test.zip	figshare	doi:10.6084/m9.figshare.c.3757385.v1	https://doi.org/10.6084/m9.figshare.c.3757385.v1	BOT	NA
Patient_376	Imaging Characteristics	LightSpeed16	GE	1.25	millimeter	UO	UO:0000016	220	milliampere	UO	UO:0000037	Manual Segmentation of regions of interest (ROIs)	Data de-identification	Patient_376_test	Test.zip	figshare	doi:10.6084/m9.figshare.c.3757385.v1	https://doi.org/10.6084/m9.figshare.c.3757385.v1	Tonsil	II
Patient_407	Imaging Characteristics	LightSpeed_Pro_16	GE	2.5	millimeter	UO	UO:0000016	249	milliampere	UO	UO:0000037	Manual Segmentation of regions of interest (ROIs)	Data de-identification	Patient_407_test	Test.zip	figshare	doi:10.6084/m9.figshare.c.3757385.v1	https://doi.org/10.6084/m9.figshare.c.3757385.v1	BOT	III
Patient_343	Imaging Characteristics	LightSpeed_VCT	GE	1.25	millimeter	UO	UO:0000016	343	milliampere	UO	UO:0000037	Manual Segmentation of regions of interest (ROIs)	Data de-identification	Patient_343_test	Test.zip	figshare	doi:10.6084/m9.figshare.c.3757385.v1	https://doi.org/10.6084/m9.figshare.c.3757385.v1	BOT	II
Patient_381	Imaging Characteristics	LightSpeed_VCT	GE	1.25	millimeter	UO	UO:0000016	403	milliampere	UO	UO:0000037	Manual Segmentation of regions of interest (ROIs)	Data de-identification	Patient_381_test	Test.zip	figshare	doi:10.6084/m9.figshare.c.3757385.v1	https://doi.org/10.6084/m9.figshare.c.3757385.v1	Tonsil	III
Patient_462	Imaging Characteristics	LightSpeed_VCT	GE	1.25	millimeter	UO	UO:0000016	398	milliampere	UO	UO:0000037	Manual Segmentation of regions of interest (ROIs)	Data de-identification	Patient_462_test	Test.zip	figshare	doi:10.6084/m9.figshare.c.3757385.v1	https://doi.org/10.6084/m9.figshare.c.3757385.v1	Tonsil	III
Patient_344	Imaging Characteristics	LightSpeed16	GE	1.25	millimeter	UO	UO:0000016	220	milliampere	UO	UO:0000037	Manual Segmentation of regions of interest (ROIs)	Data de-identification	Patient_344_test	Test.zip	figshare	doi:10.6084/m9.figshare.c.3757385.v1	https://doi.org/10.6084/m9.figshare.c.3757385.v1	BOT	IV
Patient_383	Imaging Characteristics	LightSpeed16	GE	1.25	millimeter	UO	UO:0000016	220	milliampere	UO	UO:0000037	Manual Segmentation of regions of interest (ROIs)	Data de-identification	Patient_383_test	Test.zip	figshare	doi:10.6084/m9.figshare.c.3757385.v1	https://doi.org/10.6084/m9.figshare.c.3757385.v1	BOT	III
Patient_414	Imaging Characteristics	LightSpeed16	GE	1.25	millimeter	UO	UO:0000016	220	milliampere	UO	UO:0000037	Manual Segmentation of regions of interest (ROIs)	Data de-identification	Patient_414_test	Test.zip	figshare	doi:10.6084/m9.figshare.c.3757385.v1	https://doi.org/10.6084/m9.figshare.c.3757385.v1	Tonsil	II
Patient_384	Imaging Characteristics	LightSpeed16	GE	1.25	millimeter	UO	UO:0000016	220	milliampere	UO	UO:0000037	Manual Segmentation of regions of interest (ROIs)	Data de-identification	Patient_384_test	Test.zip	figshare	doi:10.6084/m9.figshare.c.3757385.v1	https://doi.org/10.6084/m9.figshare.c.3757385.v1	BOT	III
Patient_417	Imaging Characteristics	Sensation_64	SIEMENS	3	millimeter	UO	UO:0000016	99	milliampere	UO	UO:0000037	Manual Segmentation of regions of interest (ROIs)	Data de-identification	Patient_417_test	Test.zip	figshare	doi:10.6084/m9.figshare.c.3757385.v1	https://doi.org/10.6084/m9.figshare.c.3757385.v1	Tonsil	NA
Patient_443	Imaging Characteristics	LightSpeed16	GE	1.25	millimeter	UO	UO:0000016	220	milliampere	UO	UO:0000037	Manual Segmentation of regions of interest (ROIs)	Data de-identification	Patient_443_test	Test.zip	figshare	doi:10.6084/m9.figshare.c.3757385.v1	https://doi.org/10.6084/m9.figshare.c.3757385.v1	BOT	II-III
Patient_468	Imaging Characteristics	LightSpeed16	GE	1.25	millimeter	UO	UO:0000016	220	milliampere	UO	UO:0000037	Manual Segmentation of regions of interest (ROIs)	Data de-identification	Patient_468_test	Test.zip	figshare	doi:10.6084/m9.figshare.c.3757385.v1	https://doi.org/10.6084/m9.figshare.c.3757385.v1	Tonsil	II
Patient_391	Imaging Characteristics	LightSpeed16	GE	1.25	millimeter	UO	UO:0000016	160	milliampere	UO	UO:0000037	Manual Segmentation of regions of interest (ROIs)	Data de-identification	Patient_391_test	Test.zip	figshare	doi:10.6084/m9.figshare.c.3757385.v1	https://doi.org/10.6084/m9.figshare.c.3757385.v1	BOT	NA
Patient_469	Imaging Characteristics	LightSpeed16	GE	1.25	millimeter	UO	UO:0000016	399	milliampere	UO	UO:0000037	Manual Segmentation of regions of interest (ROIs)	Data de-identification	Patient_469_test	Test.zip	figshare	doi:10.6084/m9.figshare.c.3757385.v1	https://doi.org/10.6084/m9.figshare.c.3757385.v1	BOT	II
Patient_354	Imaging Characteristics	LightSpeed_VCT	GE	1.25	millimeter	UO	UO:0000016	403	milliampere	UO	UO:0000037	Manual Segmentation of regions of interest (ROIs)	Data de-identification	Patient_354_test	Test.zip	figshare	doi:10.6084/m9.figshare.c.3757385.v1	https://doi.org/10.6084/m9.figshare.c.3757385.v1	Tonsil	I
Patient_393	Imaging Characteristics	LightSpeed_VCT	GE	1.25	millimeter	UO	UO:0000016	407	milliampere	UO	UO:0000037	Manual Segmentation of regions of interest (ROIs)	Data de-identification	Patient_393_test	Test.zip	figshare	doi:10.6084/m9.figshare.c.3757385.v1	https://doi.org/10.6084/m9.figshare.c.3757385.v1	BOT	III
Patient_473	Imaging Characteristics	LightSpeed16	GE	2.5	millimeter	UO	UO:0000016	99	milliampere	UO	UO:0000037	Manual Segmentation of regions of interest (ROIs)	Data de-identification	Patient_473_test	Test.zip	figshare	doi:10.6084/m9.figshare.c.3757385.v1	https://doi.org/10.6084/m9.figshare.c.3757385.v1	BOT	III
Patient_356	Imaging Characteristics	LightSpeed16	GE	1.25	millimeter	UO	UO:0000016	160	milliampere	UO	UO:0000037	Manual Segmentation of regions of interest (ROIs)	Data de-identification	Patient_356_test	Test.zip	figshare	doi:10.6084/m9.figshare.c.3757385.v1	https://doi.org/10.6084/m9.figshare.c.3757385.v1	Tonsil	NA
Patient_394	Imaging Characteristics	LightSpeed16	GE	1.25	millimeter	UO	UO:0000016	160	milliampere	UO	UO:0000037	Manual Segmentation of regions of interest (ROIs)	Data de-identification	Patient_394_test	Test.zip	figshare	doi:10.6084/m9.figshare.c.3757385.v1	https://doi.org/10.6084/m9.figshare.c.3757385.v1	Tonsil	II-III
Patient_478	Imaging Characteristics	LightSpeed16	GE	1.25	millimeter	UO	UO:0000016	160	milliampere	UO	UO:0000037	Manual Segmentation of regions of interest (ROIs)	Data de-identification	Patient_478_test	Test.zip	figshare	doi:10.6084/m9.figshare.c.3757385.v1	https://doi.org/10.6084/m9.figshare.c.3757385.v1	Tonsil	II
Patient_363	Imaging Characteristics	LightSpeed_VCT	GE	1.25	millimeter	UO	UO:0000016	407	milliampere	UO	UO:0000037	Manual Segmentation of regions of interest (ROIs)	Data de-identification	Patient_363_test	Test.zip	figshare	doi:10.6084/m9.figshare.c.3757385.v1	https://doi.org/10.6084/m9.figshare.c.3757385.v1	Tonsil	NA
Patient_450	Imaging Characteristics	LightSpeed16	GE	2.5	millimeter	UO	UO:0000016	150	milliampere	UO	UO:0000037	Manual Segmentation of regions of interest (ROIs)	Data de-identification	Patient_450_test	Test.zip	figshare	doi:10.6084/m9.figshare.c.3757385.v1	https://doi.org/10.6084/m9.figshare.c.3757385.v1	Tonsil	III
Patient_365	Imaging Characteristics	LightSpeed_VCT	GE	1.25	millimeter	UO	UO:0000016	403	milliampere	UO	UO:0000037	Manual Segmentation of regions of interest (ROIs)	Data de-identification	Patient_365_test	Test.zip	figshare	doi:10.6084/m9.figshare.c.3757385.v1	https://doi.org/10.6084/m9.figshare.c.3757385.v1	BOT	III
Patient_400	Imaging Characteristics	Discovery_CT750_HD	GE	1.25	millimeter	UO	UO:0000016	220	milliampere	UO	UO:0000037	Manual Segmentation of regions of interest (ROIs)	Data de-identification	Patient_400_test	Test.zip	figshare	doi:10.6084/m9.figshare.c.3757385.v1	https://doi.org/10.6084/m9.figshare.c.3757385.v1	BOT	II
Patient_481	Imaging Characteristics	LightSpeed_VCT	GE	2.5	millimeter	UO	UO:0000016	333	milliampere	UO	UO:0000037	Manual Segmentation of regions of interest (ROIs)	Data de-identification	Patient_481_test	Test.zip	figshare	doi:10.6084/m9.figshare.c.3757385.v1	https://doi.org/10.6084/m9.figshare.c.3757385.v1	Tonsil	II-III
Patient_367	Imaging Characteristics	Volume_Zoom	SIEMENS	3	millimeter	UO	UO:0000016	275	milliampere	UO	UO:0000037	Manual Segmentation of regions of interest (ROIs)	Data de-identification	Patient_367_test	Test.zip	figshare	doi:10.6084/m9.figshare.c.3757385.v1	https://doi.org/10.6084/m9.figshare.c.3757385.v1	BOT	III
Patient_401	Imaging Characteristics	LightSpeed_VCT	GE	3.75	millimeter	UO	UO:0000016	407	milliampere	UO	UO:0000037	Manual Segmentation of regions of interest (ROIs)	Data de-identification	Patient_401_test	Test.zip	figshare	doi:10.6084/m9.figshare.c.3757385.v1	https://doi.org/10.6084/m9.figshare.c.3757385.v1	BOT	NA
Patient_486	Imaging Characteristics	LightSpeed16	GE	1.25	millimeter	UO	UO:0000016	160	milliampere	UO	UO:0000037	Manual Segmentation of regions of interest (ROIs)	Data de-identification	Patient_486_test	Test.zip	figshare	doi:10.6084/m9.figshare.c.3757385.v1	https://doi.org/10.6084/m9.figshare.c.3757385.v1	Tonsil	III
Patient_432	Imaging Characteristics	LightSpeed16	GE	1.25	millimeter	UO	UO:0000016	160	milliampere	UO	UO:0000037	Manual Segmentation of regions of interest (ROIs)	Data de-identification	Patient_432_test	Test.zip	figshare	doi:10.6084/m9.figshare.c.3757385.v1	https://doi.org/10.6084/m9.figshare.c.3757385.v1	Tonsil	II
Patient_457	Imaging Characteristics	LightSpeed16	GE	1.25	millimeter	UO	UO:0000016	160	milliampere	UO	UO:0000037	Manual Segmentation of regions of interest (ROIs)	Data de-identification	Patient_457_test	Test.zip	figshare	doi:10.6084/m9.figshare.c.3757385.v1	https://doi.org/10.6084/m9.figshare.c.3757385.v1	BOT	NA
Patient_375	Imaging Characteristics	Brilliance16	PHILIPS	3	millimeter	UO	UO:0000016	229	milliampere	UO	UO:0000037	Manual Segmentation of regions of interest (ROIs)	Data de-identification	Patient_375_test	Test.zip	figshare	doi:10.6084/m9.figshare.c.3757385.v1	https://doi.org/10.6084/m9.figshare.c.3757385.v1	BOT	III
Patient_459	Imaging Characteristics	LightSpeed16	GE	1.25	millimeter	UO	UO:0000016	160	milliampere	UO	UO:0000037	Manual Segmentation of regions of interest (ROIs)	Data de-identification	Patient_459_test	Test.zip	figshare	doi:10.6084/m9.figshare.c.3757385.v1	https://doi.org/10.6084/m9.figshare.c.3757385.v1	BOT	II
Patient_491	Imaging Characteristics	LightSpeed16	GE	1.25	millimeter	UO	UO:0000016	160	milliampere	UO	UO:0000037	Manual Segmentation of regions of interest (ROIs)	Data de-identification	Patient_491_test	Test.zip	figshare	doi:10.6084/m9.figshare.c.3757385.v1	https://doi.org/10.6084/m9.figshare.c.3757385.v1	BOT	NA
Patient_377	Imaging Characteristics	LightSpeed16	GE	1.25	millimeter	UO	UO:0000016	160	milliampere	UO	UO:0000037	Manual Segmentation of regions of interest (ROIs)	Data de-identification	Patient_377_test	Test.zip	figshare	doi:10.6084/m9.figshare.c.3757385.v1	https://doi.org/10.6084/m9.figshare.c.3757385.v1	BOT	I
Patient_408	Imaging Characteristics	LightSpeed_VCT	GE	1.25	millimeter	UO	UO:0000016	302	milliampere	UO	UO:0000037	Manual Segmentation of regions of interest (ROIs)	Data de-identification	Patient_408_test	Test.zip	figshare	doi:10.6084/m9.figshare.c.3757385.v1	https://doi.org/10.6084/m9.figshare.c.3757385.v1	Other	II
Patient_492	Imaging Characteristics	LightSpeed16	GE	1.25	millimeter	UO	UO:0000016	160	milliampere	UO	UO:0000037	Manual Segmentation of regions of interest (ROIs)	Data de-identification	Patient_492_test	Test.zip	figshare	doi:10.6084/m9.figshare.c.3757385.v1	https://doi.org/10.6084/m9.figshare.c.3757385.v1	BOT	II
Patient_379	Imaging Characteristics	LightSpeed_VCT	GE	1.25	millimeter	UO	UO:0000016	403	milliampere	UO	UO:0000037	Manual Segmentation of regions of interest (ROIs)	Data de-identification	Patient_379_test	Test.zip	figshare	doi:10.6084/m9.figshare.c.3757385.v1	https://doi.org/10.6084/m9.figshare.c.3757385.v1	Tonsil	II
Patient_438	Imaging Characteristics	Mx8000_IDT_16	PHILIPS	2	millimeter	UO	UO:0000016	420	milliampere	UO	UO:0000037	Manual Segmentation of regions of interest (ROIs)	Data de-identification	Patient_438_test	Test.zip	figshare	doi:10.6084/m9.figshare.c.3757385.v1	https://doi.org/10.6084/m9.figshare.c.3757385.v1	Tonsil	III
Patient_346	Imaging Characteristics	LightSpeed16	GE	1.25	millimeter	UO	UO:0000016	160	milliampere	UO	UO:0000037	Manual Segmentation of regions of interest (ROIs)	Data de-identification	Patient_346_test	Test.zip	figshare	doi:10.6084/m9.figshare.c.3757385.v1	https://doi.org/10.6084/m9.figshare.c.3757385.v1	Tonsil	NA
Patient_385	Imaging Characteristics	LightSpeed16	GE	1.25	millimeter	UO	UO:0000016	160	milliampere	UO	UO:0000037	Manual Segmentation of regions of interest (ROIs)	Data de-identification	Patient_385_test	Test.zip	figshare	doi:10.6084/m9.figshare.c.3757385.v1	https://doi.org/10.6084/m9.figshare.c.3757385.v1	GPS	III
Patient_463	Imaging Characteristics	LightSpeed16	GE	1.25	millimeter	UO	UO:0000016	160	milliampere	UO	UO:0000037	Manual Segmentation of regions of interest (ROIs)	Data de-identification	Patient_463_test	Test.zip	figshare	doi:10.6084/m9.figshare.c.3757385.v1	https://doi.org/10.6084/m9.figshare.c.3757385.v1	Tonsil	II
Patient_348	Imaging Characteristics	ECLOS	HITACHI	5	millimeter	UO	UO:0000016	250	milliampere	UO	UO:0000037	Manual Segmentation of regions of interest (ROIs)	Data de-identification	Patient_348_test	Test.zip	figshare	doi:10.6084/m9.figshare.c.3757385.v1	https://doi.org/10.6084/m9.figshare.c.3757385.v1	Tonsil	III
Patient_386	Imaging Characteristics	LightSpeed16	GE	1.25	millimeter	UO	UO:0000016	160	milliampere	UO	UO:0000037	Manual Segmentation of regions of interest (ROIs)	Data de-identification	Patient_386_test	Test.zip	figshare	doi:10.6084/m9.figshare.c.3757385.v1	https://doi.org/10.6084/m9.figshare.c.3757385.v1	Soft_palate	NA
Patient_420	Imaging Characteristics	LightSpeed16	GE	1.25	millimeter	UO	UO:0000016	160	milliampere	UO	UO:0000037	Manual Segmentation of regions of interest (ROIs)	Data de-identification	Patient_420_test	Test.zip	figshare	doi:10.6084/m9.figshare.c.3757385.v1	https://doi.org/10.6084/m9.figshare.c.3757385.v1	Tonsil	III
Patient_419	Imaging Characteristics	LightSpeed16	GE	1.25	millimeter	UO	UO:0000016	160	milliampere	UO	UO:0000037	Manual Segmentation of regions of interest (ROIs)	Data de-identification	Patient_419_test	Test.zip	figshare	doi:10.6084/m9.figshare.c.3757385.v1	https://doi.org/10.6084/m9.figshare.c.3757385.v1	BOT	III
Patient_445	Imaging Characteristics	LightSpeed_VCT	GE	1.25	millimeter	UO	UO:0000016	160	milliampere	UO	UO:0000037	Manual Segmentation of regions of interest (ROIs)	Data de-identification	Patient_445_test	Test.zip	figshare	doi:10.6084/m9.figshare.c.3757385.v1	https://doi.org/10.6084/m9.figshare.c.3757385.v1	BOT	II
Patient_471	Imaging Characteristics	BrightSpeed	GE	3.75	millimeter	UO	UO:0000016	436	milliampere	UO	UO:0000037	Manual Segmentation of regions of interest (ROIs)	Data de-identification	Patient_471_test	Test.zip	figshare	doi:10.6084/m9.figshare.c.3757385.v1	https://doi.org/10.6084/m9.figshare.c.3757385.v1	Tonsil	II
Patient_355	Imaging Characteristics	LightSpeed_VCT	GE	1.25	millimeter	UO	UO:0000016	160	milliampere	UO	UO:0000037	Manual Segmentation of regions of interest (ROIs)	Data de-identification	Patient_355_test	Test.zip	figshare	doi:10.6084/m9.figshare.c.3757385.v1	https://doi.org/10.6084/m9.figshare.c.3757385.v1	Tonsil	III
Patient_447	Imaging Characteristics	LightSpeed_VCT	GE	1.25	millimeter	UO	UO:0000016	160	milliampere	UO	UO:0000037	Manual Segmentation of regions of interest (ROIs)	Data de-identification	Patient_447_test	Test.zip	figshare	doi:10.6084/m9.figshare.c.3757385.v1	https://doi.org/10.6084/m9.figshare.c.3757385.v1	GPS	II
Patient_357	Imaging Characteristics	LightSpeed16	GE	1.25	millimeter	UO	UO:0000016	220	milliampere	UO	UO:0000037	Manual Segmentation of regions of interest (ROIs)	Data de-identification	Patient_357_test	Test.zip	figshare	doi:10.6084/m9.figshare.c.3757385.v1	https://doi.org/10.6084/m9.figshare.c.3757385.v1	BOT	III
Patient_395	Imaging Characteristics	LightSpeed16	GE	1.25	millimeter	UO	UO:0000016	220	milliampere	UO	UO:0000037	Manual Segmentation of regions of interest (ROIs)	Data de-identification	Patient_395_test	Test.zip	figshare	doi:10.6084/m9.figshare.c.3757385.v1	https://doi.org/10.6084/m9.figshare.c.3757385.v1	Tonsil	III
Patient_475	Imaging Characteristics	LightSpeed_VCT	GE	2.5	millimeter	UO	UO:0000016	341	milliampere	UO	UO:0000037	Manual Segmentation of regions of interest (ROIs)	Data de-identification	Patient_475_test	Test.zip	figshare	doi:10.6084/m9.figshare.c.3757385.v1	https://doi.org/10.6084/m9.figshare.c.3757385.v1	Tonsil	III
Patient_359	Imaging Characteristics	LightSpeed16	GE	2.5	millimeter	UO	UO:0000016	252	milliampere	UO	UO:0000037	Manual Segmentation of regions of interest (ROIs)	Data de-identification	Patient_359_test	Test.zip	figshare	doi:10.6084/m9.figshare.c.3757385.v1	https://doi.org/10.6084/m9.figshare.c.3757385.v1	BOT	II
Patient_451	Imaging Characteristics	LightSpeed16	GE	1.25	millimeter	UO	UO:0000016	160	milliampere	UO	UO:0000037	Manual Segmentation of regions of interest (ROIs)	Data de-identification	Patient_451_test	Test.zip	figshare	doi:10.6084/m9.figshare.c.3757385.v1	https://doi.org/10.6084/m9.figshare.c.3757385.v1	BOT	III
Patient_480	Imaging Characteristics	LightSpeed16	GE	1.25	millimeter	UO	UO:0000016	160	milliampere	UO	UO:0000037	Manual Segmentation of regions of interest (ROIs)	Data de-identification	Patient_480_test	Test.zip	figshare	doi:10.6084/m9.figshare.c.3757385.v1	https://doi.org/10.6084/m9.figshare.c.3757385.v1	BOT	III
Patient_426	Imaging Characteristics	LightSpeed16	GE	1.25	millimeter	UO	UO:0000016	220	milliampere	UO	UO:0000037	Manual Segmentation of regions of interest (ROIs)	Data de-identification	Patient_426_test	Test.zip	figshare	doi:10.6084/m9.figshare.c.3757385.v1	https://doi.org/10.6084/m9.figshare.c.3757385.v1	BOT	III
Patient_483	Imaging Characteristics	Discovery_CT750_HD	GE	1.25	millimeter	UO	UO:0000016	500	milliampere	UO	UO:0000037	Manual Segmentation of regions of interest (ROIs)	Data de-identification	Patient_483_test	Test.zip	figshare	doi:10.6084/m9.figshare.c.3757385.v1	https://doi.org/10.6084/m9.figshare.c.3757385.v1	BOT	III
Patient_369	Imaging Characteristics	LightSpeed16	GE	2.5	millimeter	UO	UO:0000016	152	milliampere	UO	UO:0000037	Manual Segmentation of regions of interest (ROIs)	Data de-identification	Patient_369_test	Test.zip	figshare	doi:10.6084/m9.figshare.c.3757385.v1	https://doi.org/10.6084/m9.figshare.c.3757385.v1	Tonsil	III
Patient_454	Imaging Characteristics	LightSpeed16	GE	1.25	millimeter	UO	UO:0000016	220	milliampere	UO	UO:0000037	Manual Segmentation of regions of interest (ROIs)	Data de-identification	Patient_454_test	Test.zip	figshare	doi:10.6084/m9.figshare.c.3757385.v1	https://doi.org/10.6084/m9.figshare.c.3757385.v1	BOT	III
Patient_487	Imaging Characteristics	Discovery_CT750_HD	GE	1.25	millimeter	UO	UO:0000016	499	milliampere	UO	UO:0000037	Manual Segmentation of regions of interest (ROIs)	Data de-identification	Patient_487_test	Test.zip	figshare	doi:10.6084/m9.figshare.c.3757385.v1	https://doi.org/10.6084/m9.figshare.c.3757385.v1	Tonsil	III
Patient_370	Imaging Characteristics	Discovery_CT750_HD	GE	1.25	millimeter	UO	UO:0000016	499	milliampere	UO	UO:0000037	Manual Segmentation of regions of interest (ROIs)	Data de-identification	Patient_370_test	Test.zip	figshare	doi:10.6084/m9.figshare.c.3757385.v1	https://doi.org/10.6084/m9.figshare.c.3757385.v1	BOT	NA
Patient_410	Imaging Characteristics	LightSpeed16	GE	1.25	millimeter	UO	UO:0000016	160	milliampere	UO	UO:0000037	Manual Segmentation of regions of interest (ROIs)	Data de-identification	Patient_410_test	Test.zip	figshare	doi:10.6084/m9.figshare.c.3757385.v1	https://doi.org/10.6084/m9.figshare.c.3757385.v1	BOT	III
Patient_342	Imaging Characteristics	LightSpeed16	GE	1.25	millimeter	UO	UO:0000016	220	milliampere	UO	UO:0000037	Manual Segmentation of regions of interest (ROIs)	Data de-identification	Patient_342_test	Test.zip	figshare	doi:10.6084/m9.figshare.c.3757385.v1	https://doi.org/10.6084/m9.figshare.c.3757385.v1	BOT	III
Patient_380	Imaging Characteristics	Aquilion	TOSHIBA	3	millimeter	UO	UO:0000016	350	milliampere	UO	UO:0000037	Manual Segmentation of regions of interest (ROIs)	Data de-identification	Patient_380_test	Test.zip	figshare	doi:10.6084/m9.figshare.c.3757385.v1	https://doi.org/10.6084/m9.figshare.c.3757385.v1	Tonsil	III
Patient_411	Imaging Characteristics	LightSpeed16	GE	1.25	millimeter	UO	UO:0000016	220	milliampere	UO	UO:0000037	Manual Segmentation of regions of interest (ROIs)	Data de-identification	Patient_411_test	Test.zip	figshare	doi:10.6084/m9.figshare.c.3757385.v1	https://doi.org/10.6084/m9.figshare.c.3757385.v1	BOT	II
Patient_441	Imaging Characteristics	LightSpeed16	GE	1.25	millimeter	UO	UO:0000016	160	milliampere	UO	UO:0000037	Manual Segmentation of regions of interest (ROIs)	Data de-identification	Patient_441_test	Test.zip	figshare	doi:10.6084/m9.figshare.c.3757385.v1	https://doi.org/10.6084/m9.figshare.c.3757385.v1	BOT	III
Patient_382	Imaging Characteristics	LightSpeed16	GE	1.25	millimeter	UO	UO:0000016	160	milliampere	UO	UO:0000037	Manual Segmentation of regions of interest (ROIs)	Data de-identification	Patient_382_test	Test.zip	figshare	doi:10.6084/m9.figshare.c.3757385.v1	https://doi.org/10.6084/m9.figshare.c.3757385.v1	BOT	III
Patient_413	Imaging Characteristics	Discovery_CT750_HD	GE	1.25	millimeter	UO	UO:0000016	501	milliampere	UO	UO:0000037	Manual Segmentation of regions of interest (ROIs)	Data de-identification	Patient_413_test	Test.zip	figshare	doi:10.6084/m9.figshare.c.3757385.v1	https://doi.org/10.6084/m9.figshare.c.3757385.v1	Other	II
Patient_442	Imaging Characteristics	LightSpeed_VCT	GE	2.5	millimeter	UO	UO:0000016	324	milliampere	UO	UO:0000037	Manual Segmentation of regions of interest (ROIs)	Data de-identification	Patient_442_test	Test.zip	figshare	doi:10.6084/m9.figshare.c.3757385.v1	https://doi.org/10.6084/m9.figshare.c.3757385.v1	BOT	NA
Patient_465	Imaging Characteristics	Discovery_CT750_HD	GE	1.25	millimeter	UO	UO:0000016	499	milliampere	UO	UO:0000037	Manual Segmentation of regions of interest (ROIs)	Data de-identification	Patient_465_test	Test.zip	figshare	doi:10.6084/m9.figshare.c.3757385.v1	https://doi.org/10.6084/m9.figshare.c.3757385.v1	Tonsil	III
Patient_415	Imaging Characteristics	LightSpeed_VCT	GE	1.25	millimeter	UO	UO:0000016	160	milliampere	UO	UO:0000037	Manual Segmentation of regions of interest (ROIs)	Data de-identification	Patient_415_test	Test.zip	figshare	doi:10.6084/m9.figshare.c.3757385.v1	https://doi.org/10.6084/m9.figshare.c.3757385.v1	BOT	III
Patient_350	Imaging Characteristics	Discovery_CT750_HD	GE	1.25	millimeter	UO	UO:0000016	500	milliampere	UO	UO:0000037	Manual Segmentation of regions of interest (ROIs)	Data de-identification	Patient_350_test	Test.zip	figshare	doi:10.6084/m9.figshare.c.3757385.v1	https://doi.org/10.6084/m9.figshare.c.3757385.v1	BOT	II
Patient_387	Imaging Characteristics	Aquilion	TOSHIBA	3	millimeter	UO	UO:0000016	112	milliampere	UO	UO:0000037	Manual Segmentation of regions of interest (ROIs)	Data de-identification	Patient_387_test	Test.zip	figshare	doi:10.6084/m9.figshare.c.3757385.v1	https://doi.org/10.6084/m9.figshare.c.3757385.v1	BOT	II
Patient_389	Imaging Characteristics	LightSpeed_VCT	GE	1.25	millimeter	UO	UO:0000016	160	milliampere	UO	UO:0000037	Manual Segmentation of regions of interest (ROIs)	Data de-identification	Patient_389_test	Test.zip	figshare	doi:10.6084/m9.figshare.c.3757385.v1	https://doi.org/10.6084/m9.figshare.c.3757385.v1	Soft_palate	II
Patient_422	Imaging Characteristics	LightSpeed16	GE	1.25	millimeter	UO	UO:0000016	160	milliampere	UO	UO:0000037	Manual Segmentation of regions of interest (ROIs)	Data de-identification	Patient_422_test	Test.zip	figshare	doi:10.6084/m9.figshare.c.3757385.v1	https://doi.org/10.6084/m9.figshare.c.3757385.v1	Tonsil	II
