# Supplementary material for: Matched computed tomography segmentation and demographic data for oropharyngeal cancer radiomics challenges
Source: Sci Data. 2017 Jul 4;4:170077. doi: 10.1038/sdata.2017.77 (PMC5497772; doi:10.1038/sdata.2017.77)
Supplement: Supplementary Information [file sdata201777-s2.xlsx]

## Sheet: Table S1
Characteristics	n (%)
Sex
F	48 (16.7)
M	240 (83.3)
Age, y: median (IQR)	59.2 (53.9-66.4)
Ethnicity
White	261 (90.6)
Black	12 (4.2)
Hispanic	11 (3.8)
Asian	3 (1)
American Indian/Alaska Native	1 (0.3)
Smoking status
Former	107 (37.2)
Current	79 (27.4)
Never	102 (35.4)
Tumor laterality
Right	140 (48.6)
Left	147 (51.1)
Bilateral	1 (0.3)
Subsite of origin within the oropharynx
Base of tongue	143 (49.7)
Tonsil	111 (38.5)
Soft palate	5 (1.7)
Pharyngeal wall	2 (0.7)
Glossopharyngeal sulcus	12 (4.2)
Vallecula	3 (1)
Other	12 (4.2)
T category
T1	69 (24)
T2	118 (40.1)
T3	57 (19.7)
T4	44 (15.3)
N category
N0	27 (9.3)
N1	36 (12.5)
N2	217 (75.4)
N2a	26 (9)
N2b	128 (44.4)
N2c	63 (21.9)
N3	8 (2.8)
AJCC Stage
I	3 (1)
II	11 (3.8)
III	45 (15.6)
IV	229 (79.5)
Pathological Grade
I	3 (1)
I-II	1 (0.3)
II	98 (34)
II-III	12 (4.2)
III	130 (45.1)
IV	3 (1)
NA	41 (14.2)
HPV status
Positive	241 (83.7)
Negative	47 (16.3)
Therapeutic combination
No chemotherapy	44 (15.3)
Induction chemotherapy	97 (33.7)
Concurrent chemotherapy	219 (76)
Both induction and concurrent chemotherapies	72 (25)
Neck dissection after IMRT
Yes	62 (21.5)
No	226 (78.5)
Vital status
Alive	230 (79.9)
Deceased	58 (20.1)

## Sheet: Table S2
Patient_ID	Device_Manufacturer	Manufacturer's_Model_Name	Slice_Thickness	Tube_current_(mA)	Peak_voltage_(KVP)	Pixel_spacing	Volume_sample_spacing_X_(mm)	Volume_sample_spacing_Y_(mm)	Volume_sample_spacing_Z_(mm)	Volume_dimensions_(elements)_X_(mm)	Volume_dimensions_(elements)_Y_(mm)	Volume_dimensions_(elements)_Z_(mm)
77	GE	LightSpeed_VCT	1.25	220	120	0.488	0.488	0.488	1	512	512	389
78	GE	LightSpeed16	1.25	220	120	0.488	0.488	0.488	1	512	512	320
79	GE	LightSpeed16	1.25	220	140	0.488	0.488	0.488	1	512	512	249
80	PHILIPS	Brilliance_40	3	499	120	0.508	0.508	0.508	3	512	512	89
81	GE	LightSpeed16	1.25	220	140	0.488	0.488	0.488	1	512	512	280
82	GE	LightSpeed16	2.5	441	140	0.488	0.488	0.488	2.5	512	512	108
83	GE	LightSpeed_VCT	1.25	160	120	0.488	0.488	0.488	1	512	512	280
84	GE	LightSpeed16	1.25	220	120	0.488	0.488	0.488	1	512	512	267
85	GE	LightSpeed16	1.25	220	140	0.488	0.488	0.488	1	512	512	241
86	GE	LightSpeed_VCT	1.25	220	120	0.488	0.488	0.488	1	512	512	228
87	GE	LightSpeed16	1.25	220	140	0.488	0.488	0.488	1	512	512	282
88	GE	LightSpeed16	1.25	220	140	0.488	0.488	0.488	1	512	512	240
89	GE	LightSpeed16	1.25	220	120	0.488	0.488	0.488	1	512	512	361
90	GE	LightSpeed_VCT	1.25	220	140	0.488	0.488	0.488	1	512	512	243
91	GE	LightSpeed16	1.25	220	140	0.488	0.488	0.488	1	512	512	229
92	GE	LightSpeed16	1.25	220	140	0.527	0.527	0.527	1	512	512	260
93	GE	LightSpeed_QX/i	3.75	220	140	0.488	0.488	0.488	3	512	512	86
94	GE	LightSpeed16	1.25	220	140	0.488	0.488	0.488	1	512	512	353
95	GE	LightSpeed_VCT	3.75	220	140	0.508	0.508	0.508	3	512	512	105
96	GE	LightSpeed_Plus	1.25	220	140	0.488	0.488	0.488	1	512	512	245
97	GE	LightSpeed_VCT	1.25	220	140	0.488	0.488	0.488	1	512	512	268
98	GE	LightSpeed_VCT	1.25	220	140	0.488	0.488	0.488	1	512	512	239
99	GE	LightSpeed16	1.25	220	120	0.488	0.488	0.488	1	512	512	294
100	GE	LightSpeed16	1.25	220	140	0.488	0.488	0.488	1	512	512	243
101	GE	LightSpeed_VCT	1.25	220	140	0.488	0.488	0.488	1	512	512	294
102	GE	LightSpeed_VCT	1.25	220	140	0.488	0.488	0.488	1	512	512	259
103	GE	LightSpeed_Plus	1.25	240	140	0.488	0.488	0.488	1	512	512	251
104	PHILIPS	Gemini_TF_64	3	401	120	0.453	0.453	0.453	3	512	512	71
105	GE	LightSpeed16	1.25	220	140	0.488	0.488	0.488	1	512	512	259
106	GE	LightSpeed_VCT	1.25	220	120	0.488	0.488	0.488	1	512	512	356
107	GE	LightSpeed16	1.25	220	140	0.488	0.488	0.488	1	512	512	245
108	GE	LightSpeed16	1.25	220	140	0.488	0.488	0.488	1	512	512	265
109	GE	LightSpeed16	1.25	220	140	0.488	0.488	0.488	1	512	512	279
110	GE	LightSpeed16	1.25	220	140	0.488	0.488	0.488	1	512	512	273
111	GE	LightSpeed_VCT	1.25	220	120	0.488	0.488	0.488	1	512	512	387
112		LightSpeed16	1.25	220	140	0.488	0.488	0.488	1	512	512	287
113	GE	LightSpeed16	1.25	220	140	0.488	0.488	0.488	1	512	512	266
114	GE	LightSpeed_VCT	2.5	584	120	0.508	0.508	0.508	2.5	512	512	124
115	GE	LightSpeed_VCT	1.25	220	120	0.488	0.488	0.488	1	512	512	245
116	GE	LightSpeed_VCT	1.25	220	120	0.488	0.488	0.488	1	512	512	252
117	GE	LightSpeed_Plus	1.25	220	140	0.488	0.488	0.488	1	512	512	271
118	GE	LightSpeed16	1.25	220	140	0.488	0.488	0.488	1	512	512	259
119	GE	LightSpeed16	1.25	220	140	0.488	0.488	0.488	1	512	512	329
120	GE	LightSpeed_Plus	1.25	220	140	0.488	0.488	0.488	1	512	512	263
121	GE	LightSpeed16	1.25	220	120	0.488	0.488	0.488	1	512	512	278
122	GE	LightSpeed_VCT	1.25	200	100	0.977	0.977	0.977	3.27	512	512	91
123	GE	LightSpeed_VCT	1.25	220	140	0.488	0.488	0.488	1	512	512	282
124	GE	LightSpeed_Plus	1.25	220	140	0.488	0.488	0.488	1	512	512	232
125	SEIMENS	Definition	3	288	120	0.486	0.486	0.486	3	512	512	119
126	GE	LightSpeed16	1.25	220	140	0.488	0.488	0.488	1	512	512	257
127	GE	LightSpeed16	1.25	220	140	0.488	0.488	0.488	1	512	512	286
128	GE	LightSpeed16	1.25	220	120	0.488	0.488	0.488	1	512	512	296
129	GE	LightSpeed16	1.25	220	140	0.488	0.488	0.488	1	512	512	256
130	GE	LightSpeed_VCT	1.25	220	120	0.488	0.488	0.488	1	512	512	255
131	PHILIPS	Brilliance_16	2	313	140	0.488	0.488	0.488	1	512	512	199
132	GE	LightSpeed_Plus	1.25	220	120	0.488	0.488	0.488	1	512	512	354
133	GE	LightSpeed16	1.25	220	140	0.488	0.488	0.488	1	512	512	288
134	GE	LightSpeed16	1.25	220	140	0.488	0.488	0.488	1	512	512	247
135	GE	LightSpeed16	1.25	220	140	0.488	0.488	0.488	1	512	512	264
136	GE	LightSpeed16	1.25	220	140	0.488	0.488	0.488	1	512	512	260
137	GE	LightSpeed16	1.25	220	140	0.488	0.488	0.488	1	512	512	266
138	GE	LightSpeed_QX/i	1.25	220	140	0.488	0.488	0.488	1	512	512	253
139	GE	LightSpeed_VCT	1.25	220	120	0.488	0.488	0.488	1	512	512	278
140	GE	LightSpeed16	1.25	220	140	0.488	0.488	0.488	1	512	512	236
141	GE	LightSpeed16	1.25	220	140	0.488	0.488	0.488	1	512	512	242
142	GE	LightSpeed_VCT	1.25	155	140	0.488	0.488	0.488	1	512	512	368
143	GE	LightSpeed_VCT	1.25	220	140	0.527	0.527	0.527	1	512	512	274
144	GE	LightSpeed16	1.25	220	120	0.488	0.488	0.488	1	512	512	262
145	GE	LightSpeed16	1.25	220	140	0.488	0.488	0.488	1	512	512	268
146	GE	LightSpeed16	1.25	220	140	0.508	0.508	0.508	1	512	512	312
147	GE	LightSpeed16	1.25	220	140	0.488	0.488	0.488	1	512	512	270
148	GE	LightSpeed16	1.25	160	120	0.488	0.488	0.488	1	512	512	275
149	GE	LightSpeed_QX/i	3.75	220	140	0.488	0.488	0.488	3	512	512	102
150	GE	LightSpeed16	1.25	220	120	0.488	0.488	0.488	1	512	512	294
151	GE	LightSpeed16	1.25	220	140	0.488	0.488	0.488	1	512	512	311
152	GE	LightSpeed16	1.25	220	140	0.488	0.488	0.488	1	512	512	264
153	GE	LightSpeed_Plus	1.25	220	140	0.488	0.488	0.488	1	512	512	229
154	GE	LightSpeed16	1.25	220	140	0.488	0.488	0.488	1	512	512	237
155	GE	LightSpeed16	1.25	220	140	0.488	0.488	0.488	1	512	512	268
156	GE	LightSpeed_VCT	1.25	220	120	0.488	0.488	0.488	1	512	512	361
157	GE	LightSpeed16	1.25	220	140	0.488	0.488	0.488	1	512	512	255
158	GE	LightSpeed_Plus	1.25	220	140	0.488	0.488	0.488	1	512	512	271
159	GE	LightSpeed16	1.25	220	120	0.488	0.488	0.488	1	512	512	260
160	GE	LightSpeed_VCT	1.25	220	140	0.488	0.488	0.488	1	512	512	291
161	GE	LightSpeed16	1.25	220	120	0.488	0.488	0.488	1	512	512	342
162	GE	LightSpeed_VCT	1.25	220	120	0.488	0.488	0.488	1	512	512	296
163	GE	LightSpeed_Plus	1.25	220	120	0.488	0.488	0.488	1	512	512	248
164	GE	LightSpeed_Plus	1.25	220	140	0.488	0.488	0.488	1	512	512	243
165	GE	LightSpeed_VCT	1.25	220	140	0.488	0.488	0.488	1	512	512	283
166	GE	LightSpeed_VCT	1.25	220	140	0.488	0.488	0.488	1	512	512	287
167	GE	LightSpeed16	1.25	160	120	0.488	0.488	0.488	1	512	512	276
168	SEIMENS	Sensation_64	3	578	120	0.436	0.436	0.436	3	512	512	100
169	GE	LightSpeed16	1.25	220	120	0.488	0.488	0.488	1	512	512	270
170	SIEMENS	Sensation_16	3	200	120	0.477	0.477	0.477	3	512	512	87
171	GE	LightSpeed_VCT	1.25	220	140	0.488	0.488	0.488	1	512	512	254
172	GE	LightSpeed_VCT	1.25	220	140	0.488	0.488	0.488	1	512	512	280
173	TOSHIBA	Aquilion	3	148	120	0.483	0.483	0.483	2.542	512	512	132
174	GE	Discovery_CT750_HD	1.25	500	120	0.488	0.488	0.488	1	512	512	230
175	GE	LightSpeed16	1.25	220	140	0.488	0.488	0.488	1	512	512	233
176	GE	LightSpeed_VCT	1.25	220	140	0.488	0.488	0.488	1	512	512	268
177	GE	LightSpeed_VCT	1.25	220	140	0.488	0.488	0.488	1	512	512	261
178	GE	LightSpeed16	1.25	220	120	0.488	0.488	0.488	1	512	512	314
179	GE	LightSpeed16	1.25	220	140	0.488	0.488	0.488	1	512	512	234
180	GE	LightSpeed16	1.25	220	140	0.488	0.488	0.488	1	512	512	228
181	GE	LightSpeed16	1.25	220	120	0.488	0.488	0.488	1	512	512	311
182	GE	LightSpeed_VCT	1.25	220	120	0.488	0.488	0.488	1	512	512	236
183	GE	LightSpeed16	1.25	220	140	0.488	0.488	0.488	1	512	512	248
184	GE	LightSpeed16	1.25	220	120	0.488	0.488	0.488	1	512	512	307
185	GE	LightSpeed_VCT	1.25	220	120	0.488	0.488	0.488	1	512	512	243
186	GE	LightSpeed_VCT	1.25	220	140	0.488	0.488	0.488	1	512	512	263
187	GE	LightSpeed16	1.25	220	140	0.488	0.488	0.488	1	512	512	363
188	GE	LightSpeed_VCT	1.25	361	120	0.488	0.488	0.488	1	512	512	307
189	GE	LightSpeed16	1.25	220	140	0.488	0.488	0.488	1	512	512	267
190	GE	LightSpeed_VCT	1.25	220	140	0.488	0.488	0.488	1	512	512	276
191	GE	LightSpeed16	1.25	220	120	0.488	0.488	0.488	1	512	512	300
192	GE	LightSpeed_VCT	3.75	220	140	0.488	0.488	0.488	3	512	512	99
193	GE	LightSpeed_VCT	1.25	220	120	0.488	0.488	0.488	1	512	512	279
194	GE	LightSpeed16	1.25	220	120	0.488	0.488	0.488	1	512	512	279
195	GE	LightSpeed16	1.25	220	120	0.488	0.488	0.488	1	512	512	255
196	GE	LightSpeed_Plus	1.25	220	140	0.488	0.488	0.488	1	512	512	255
197	GE	LightSpeed16	1.25	220	140	0.488	0.488	0.488	1	512	512	274
198	GE	LightSpeed16	1.25	220	140	0.488	0.488	0.488	1	512	512	228
199	GE	LightSpeed16	1.25	220	140	0.527	0.527	0.527	1	512	512	280
200	GE	LightSpeed16	3.75	220	120	0.488	0.488	0.488	3	512	512	99
201	GE	LightSpeed16	1.25	220	140	0.488	0.488	0.488	1	512	512	229
202	GE	LightSpeed16	1.25	220	140	0.535	0.535	0.535	1	512	512	415
203	GE	LightSpeed_VCT	1.25	220	120	0.488	0.488	0.488	1	512	512	351
204	TOSHIBA	Aquilion	3	100	120	0.493	0.493	0.493	3	512	512	87
205	GE	LightSpeed16	1.25	220	140	0.488	0.488	0.488	1	512	512	300
206	GE	LightSpeed16	1.25	220	140	0.488	0.488	0.488	1	512	512	237
207	GE	LightSpeed16	1.25	220	120	0.527	0.527	0.527	1	512	512	296
208	GE	LightSpeed_VCT	1.25	220	140	0.488	0.488	0.488	1	512	512	292
209	GE	LightSpeed16	1.25	220	120	0.488	0.488	0.488	1	512	512	320
210	GE	LightSpeed16	1.25	220	140	0.488	0.488	0.488	1	512	512	244
211	GE	LightSpeed16	1.25	220	120	0.488	0.488	0.488	1	512	512	281
212	GE	LightSpeed16	1.25	220	140	0.488	0.488	0.488	1	512	512	236
342	GE	LightSpeed16	1.25	220	120	0.488	0.488	0.488	1	512	512	273
343	GE	LightSpeed_VCT	1.25	343	120	0.488	0.488	0.488	1	512	512	246
344	GE	LightSpeed16	1.25	220	120	0.488	0.488	0.488	1	512	512	268
345	GE	LightSpeed_VCT	1.25	220	140	0.488	0.488	0.488	1	512	512	260
346	GE	LightSpeed16	1.25	160	120	0.488	0.488	0.488	1	512	512	314
347	TOSHIBA	Aquilion	3	400	154	0.628	0.628	0.628	3	512	512	79
348	HITACHI	ECLOS	5	250	120	0.429	0.429	0.429	5	512	512	52
349	GE	LightSpeed16	1.25	220	120	0.488	0.488	0.488	1	512	512	278
350	GE	Discovery_CT750_HD	1.25	500	120	0.488	0.488	0.488	1	512	512	292
351	GE	LightSpeed_VCT	1.25	220	120	0.488	0.488	0.488	1	512	512	264
352	GE	LightSpeed_VCT	1.25	220	120	0.488	0.488	0.488	1	512	512	349
353	GE	LightSpeed_VCT	2.5	163	140	0.492	0.492	0.492	2.5	512	512	135
354	GE	LightSpeed_VCT	1.25	403	120	0.488	0.488	0.488	1	512	512	277
355	GE	LightSpeed_VCT	1.25	160	120	0.488	0.488	0.488	1	512	512	250
356	GE	LightSpeed16	1.25	160	120	0.488	0.488	0.488	1	512	512	265
357	GE	LightSpeed16	1.25	220	120	0.488	0.488	0.488	1	512	512	239
358	GE	LightSpeed16	1.25	220	120	0.488	0.488	0.488	1	512	512	294
359	GE	LightSpeed16	2.5	252	120	0.539	0.539	0.539	1.96	512	512	122
360	GE	LightSpeed_QX/i	1.25	220	140	0.488	0.488	0.488	1	512	512	260
361	GE	LightSpeed16	1.25	220	120	0.488	0.488	0.488	1	512	512	250
362	GE	LightSpeed16	1.25	220	120	0.488	0.488	0.488	1	512	512	277
363	GE	LightSpeed_VCT	1.25	407	120	0.488	0.488	0.488	1	512	512	275
364	GE	LightSpeed_VCT	1.25	220	120	0.488	0.488	0.488	1	512	512	327
365	GE	LightSpeed_VCT	1.25	403	120	0.488	0.488	0.488	1	512	512	272
366	GE	LightSpeed16	1.25	220	120	0.488	0.488	0.488	1	512	512	363
367	SIEMENS	Volume_Zoom	3	275	120	0.432	0.432	0.432	2.93	512	512	63
368	GE	LightSpeed_VCT	1.25	220	120	0.488	0.488	0.488	1	512	512	306
369	GE	LightSpeed16	2.5	152	120	0.41	0.41	0.41	2.5	512	512	112
370	GE	Discovery_CT750_HD	1.25	499	120	0.488	0.488	0.488	1	512	512	236
371	GE	LightSpeed16	1.25	220	120	0.488	0.488	0.488	1	512	512	353
372	GE	LightSpeed16	1.25	220	120	0.488	0.488	0.488	1	512	512	268
373	GE	LightSpeed16	1.25	220	120	0.488	0.488	0.488	1	512	512	262
374	GE	LightSpeed_VCT	1.25	220	120	0.488	0.488	0.488	1	512	512	261
375	PHILIPS	Brilliance16	3	229	120	0.527	0.527	0.527	3	512	512	87
376	GE	LightSpeed16	1.25	220	120	0.488	0.488	0.488	1	512	512	289
377	GE	LightSpeed16	1.25	160	120	0.488	0.488	0.488	1	512	512	274
378	GE	LightSpeed16	1.25	220	120	0.488	0.488	0.488	1	512	512	311
379	GE	LightSpeed_VCT	1.25	403	120	0.488	0.488	0.488	1	512	512	247
380	TOSHIBA	Aquilion	3	350	120	0.422	0.422	0.422	3	512	512	77
381	GE	LightSpeed_VCT	1.25	403	120	0.488	0.488	0.488	1	512	512	348
382	GE	LightSpeed16	1.25	160	120	0.488	0.488	0.488	1	512	512	351
383	GE	LightSpeed16	1.25	220	120	0.527	0.527	0.527	1	512	512	279
384	GE	LightSpeed16	1.25	220	120	0.488	0.488	0.488	1	512	512	253
385	GE	LightSpeed16	1.25	160	120	0.488	0.488	0.488	1	512	512	313
386	GE	LightSpeed16	1.25	160	120	0.527	0.527	0.527	1	512	512	282
387	TOSHIBA	Aquilion	3	112	120	0.437	0.437	0.437	3	512	512	108
388	GE	LightSpeed_VCT	1.25	155	120	0.488	0.488	0.488	1	512	512	231
389	GE	LightSpeed_VCT	1.25	160	120	0.488	0.488	0.488	1	512	512	255
390	GE	LightSpeed16	1.25	220	120	0.488	0.488	0.488	1	512	512	281
391	GE	LightSpeed16	1.25	160	120	0.488	0.488	0.488	1	512	512	286
392	GE	LightSpeed_VCT	1.25	220	120	0.488	0.488	0.488	1	512	512	265
393	GE	LightSpeed_VCT	1.25	407	120	0.527	0.527	0.527	1	512	512	293
394	GE	LightSpeed16	1.25	160	120	0.488	0.488	0.488	1	512	512	328
395	GE	LightSpeed16	1.25	220	120	0.488	0.488	0.488	1	512	512	274
396	GE	LightSpeed16	1.25	220	140	0.488	0.488	0.488	1	512	512	269
397	GE	LightSpeed_VCT	1.25	220	120	0.488	0.488	0.488	1	512	512	277
398	GE	LightSpeed16	1.25	220	120	0.488	0.488	0.488	1	512	512	304
399	GE	LightSpeed_VCT	1.25	220	120	0.488	0.488	0.488	1	512	512	355
400	GE	Discovery_CT750_HD	1.25	220	120	0.488	0.488	0.455	1	512	512	309
401	GE	LightSpeed_VCT	3.75	407	120	0.488	0.488	0.488	3	512	512	98
402	GE	LightSpeed_VCT	1.25	220	120	0.488	0.488	0.488	1	512	512	295
403	GE	LightSpeed16	1.25	220	120	0.488	0.488	0.488	1	512	512	256
404	GE	LightSpeed_Plus	1.25	210	140	0.488	0.488	0.488	1	512	512	265
405	GE	LightSpeed_VCT	1.25	220	120	0.488	0.488	0.488	1	512	512	250
406	GE	LightSpeed16	1.25	220	120	0.488	0.488	0.488	1	512	512	306
407	GE	LightSpeed_Pro_16	2.5	249	120	0.436	0.436	0.436	2	512	512	98
408	GE	LightSpeed_VCT	1.25	302	120	0.488	0.488	0.488	1	512	512	220
409	SIEMENS	Sensation_16	3	380	120	0.457	0.457	0.457	3	512	512	105
410	GE	LightSpeed16	1.25	160	120	0.488	0.488	0.488	1	512	512	309
411	GE	LightSpeed16	1.25	220	120	0.488	0.488	0.488	1	512	512	268
412	GE	LightSpeed16	1.25	220	140	0.488	0.488	0.488	1	512	512	217
413	GE	Discovery_CT750_HD	1.25	501	120	0.488	0.488	0.488	1	512	512	265
414	GE	LightSpeed16	1.25	220	120	0.527	0.527	0.527	1	512	512	302
415	GE	LightSpeed_VCT	1.25	160	120	0.488	0.488	0.488	1	512	512	259
416	SEIMENS	Sensation_64	3	148	120	0.639	0.639	0.639	3	512	512	81
417	SIEMENS	Sensation_64	3	99	120	0.395	0.395	0.395	3	512	512	69
418	GE	LightSpeed_VCT	1.25	220	120	0.488	0.488	0.488	1	512	512	306
419	GE	LightSpeed16	1.25	160	120	0.488	0.488	0.488	1	512	512	289
420	GE	LightSpeed16	1.25	160	120	0.488	0.488	0.488	1	512	512	270
421	TOSHIBA	Aquilion	3	440	120	0.468	0.468	0.468	3	512	512	73
422	GE	LightSpeed16	1.25	160	120	0.488	0.488	0.488	1	512	512	247
423	GE	LightSpeed16	1.25	220	120	0.488	0.488	0.488	1	512	512	299
424	GE	BrightSpeed	2.5	100	140	0.43	0.43	0.43	2	512	512	124
425	GE	LightSpeed16	1.25	220	120	0.488	0.488	0.488	1	512	512	267
426	GE	LightSpeed16	1.25	220	120	0.488	0.488	0.488	1	512	512	228
427	GE	LightSpeed16	1.25	220	120	0.488	0.488	0.488	1	512	512	271
428	GE	LightSpeed_VCT	1.25	220	120	0.488	0.488	0.488	1	512	512	321
429	GE	LightSpeed16	1.25	220	120	0.488	0.488	0.488	1	512	512	264
430	TOSHIBA	Aquilion	3	350	120	0.843	0.843	0.843	3	512	512	201
431	GE	LightSpeed16	5	220	140	0.488	0.488	0.488	3	512	512	96
432	GE	LightSpeed16	1.25	160	120	0.488	0.488	0.488	1	512	512	325
433	GE	LightSpeed16	1.25	220	120	0.488	0.488	0.488	1	512	512	307
434	GE	LightSpeed16	1.25	220	120	0.488	0.488	0.488	1	512	512	346
435	GE	LightSpeed16	1.25	220	120	0.488	0.488	0.488	1	512	512	236
436	GE	LightSpeed_VCT	1.25	220	120	0.488	0.488	0.488	1	512	512	256
437	GE	LightSpeed_VCT	1.25	220	120	0.488	0.488	0.488	1	512	512	258
438	PHILIPS	Mx8000_IDT_16	2	420	120	0.514	0.514	0.514	2	512	512	128
439	GE	LightSpeed16	1.25	220	120	0.586	0.586	0.586	1	512	512	265
440	GE	LightSpeed16	1.25	220	120	0.488	0.488	0.488	1	512	512	246
441	GE	LightSpeed16	1.25	160	120	0.488	0.488	0.488	1	512	512	299
442	GE	LightSpeed_VCT	2.5	324	120	0.453	0.453	0.453	2.5	512	512	100
443	GE	LightSpeed16	1.25	220	120	0.488	0.488	0.488	1	512	512	287
444	PHILIPS	Brilliance16	2	300	120	0.488	0.488	0.488	2	512	512	132
445	GE	LightSpeed_VCT	1.25	160	120	0.488	0.488	0.488	1	512	512	235
446	GE	LightSpeed_VCT	1.25	220	120	0.488	0.488	0.488	1	512	512	339
447	GE	LightSpeed_VCT	1.25	160	120	0.488	0.488	0.488	1	512	512	263
448	TOSHIBA	Aquilion	1	300	120	0.468	0.468	0.468	0.5	512	512	549
449	GE	LightSpeed16	1.25	220	120	0.488	0.488	0.488	1	512	512	259
450	GE	LightSpeed16	2.5	150	120	0.623	0.623	0.623	2.5	512	512	109
451	GE	LightSpeed16	1.25	160	120	0.488	0.488	0.488	1	512	512	287
452	GE	LightSpeed16	1.25	220	120	0.488	0.488	0.488	1	512	512	307
453	GE	LightSpeed16	1.25	220	120	0.488	0.488	0.488	1	512	512	279
454	GE	LightSpeed16	1.25	220	120	0.488	0.488	0.488	1	512	512	272
455	GE	LightSpeed_VCT	1.25	220	120	0.488	0.488	0.488	1	512	512	297
456	GE	LightSpeed16	1.25	220	120	0.488	0.488	0.488	1	512	512	280
457	GE	LightSpeed16	1.25	160	120	0.488	0.488	0.488	1	512	512	283
458	GE	LightSpeed16	1.25	220	140	0.488	0.488	0.488	1	512	512	276
459	GE	LightSpeed16	1.25	160	120	0.488	0.488	0.488	1	512	512	283
460	GE	LightSpeed16	1.25	220	120	0.488	0.488	0.488	1	512	512	261
461	GE	LightSpeed16	1.25	220	120	0.488	0.488	0.488	1	512	512	291
462	GE	LightSpeed_VCT	1.25	398	120	0.488	0.488	0.488	1	512	512	284
463	GE	LightSpeed16	1.25	160	120	0.488	0.488	0.488	1	512	512	306
464	GE	LightSpeed16	1.25	220	120	0.488	0.488	0.488	1	512	512	296
465	GE	Discovery_CT750_HD	1.25	499	120	0.488	0.488	0.488	1	512	512	296
466	GE	LightSpeed16	1.25	220	120	0.488	0.488	0.488	1	512	512	234
467	GE	LightSpeed_VCT	1.25	220	120	0.488	0.488	0.488	1	512	512	272
468	GE	LightSpeed16	1.25	220	120	0.488	0.488	0.488	1	512	512	266
469	GE	LightSpeed16	1.25	399	120	0.488	0.488	0.488	1	512	512	387
470	GE	LightSpeed16	1.25	220	140	0.488	0.488	0.488	1	512	512	291
471	GE	BrightSpeed	3.75	436	120	0.547	0.547	0.547	3.75	512	512	63
472	GE	LightSpeed_VCT	1.25	220	120	0.488	0.488	0.488	1	512	512	274
473	GE	LightSpeed16	2.5	99	120	0.588	0.588	0.588	2.5	512	512	101
474	GE	LightSpeed_VCT	2.5	151	120	0.391	0.391	0.391	2.5	512	512	72
475	GE	LightSpeed_VCT	2.5	341	120	0.443	0.443	0.443	2.5	512	512	104
476	GE	LightSpeed_VCT	1.25	220	120	0.488	0.488	0.488	1	512	512	293
477	GE	LightSpeed16	1.25	220	120	0.488	0.488	0.488	1	512	512	270
478	GE	LightSpeed16	1.25	160	120	0.527	0.527	0.527	1	512	512	275
479	GE	LightSpeed16	1.25	220	120	0.488	0.488	0.488	1	512	512	245
480	GE	LightSpeed16	1.25	160	120	0.488	0.488	0.488	1	512	512	281
481	GE	LightSpeed_VCT	2.5	333	120	0.469	0.469	0.469	2.5	512	512	100
482	GE	LightSpeed16	1.25	220	120	0.488	0.488	0.488	1	512	512	293
483	GE	Discovery_CT750_HD	1.25	500	120	0.488	0.488	0.488	1	512	512	299
484	GE	LightSpeed16	1.25	220	120	0.488	0.488	0.488	1	512	512	220
485	GE	LightSpeed16	1.25	220	140	0.488	0.488	0.488	1	512	512	278
486	GE	LightSpeed16	1.25	160	120	0.488	0.488	0.488	1	512	512	321
487	GE	Discovery_CT750_HD	1.25	499	120	0.488	0.488	0.488	1	512	512	257
488	GE	LightSpeed16	1.25	220	120	0.488	0.488	0.488	1	512	512	275
489	GE	LightSpeed16	1.25	220	120	0.488	0.488	0.488	1	512	512	289
490	TOSHIBA	Aquilion	2	250	120	0.554	0.554	0.554	2	512	512	135
491	GE	LightSpeed16	1.25	160	120	0.488	0.488	0.488	1	512	512	303
492	GE	LightSpeed16	1.25	160	120	0.488	0.488	0.488	1	512	512	302
493	GE	LightSpeed16	1.25	220	120	0.488	0.488	0.488	1	512	512	268

## Sheet: Table S3
Characteristics	Training set; n (%)	Test set; n (%)
Sex
F	24 (17.6)	24 (15.8)
M	112 (82.4)	128 (84.2)
Age, y: median (IQR)	58 (52-64.8)	58 (53-65.8)
Ethnicity
White	128 (94.1)	133 (87.5)
Black	3 (2.2)	9 (5.9)
Hispanic	4 (3)	7 (4.6)
Asian	1 (0.7)	2 (1.3)
American Indian/Alaska Native	0 (0)	1 (0.7)
Smoking status
Former	52 (38.2)	55 (36.2)
Current	42 (30.9)	37 (24.3)
Never	42 (30.9)	60 (39.5)
Tumor laterality
Right	63 (46.3)	77 (51)
Left	73 (53.7)	74 (49)
Subsite of origin within the oropharynx
Base of tongue	66 (48.5)	80 (52.7)
Tonsil	50 (36.8)	61 (40.1)
Soft palate	3 (2.2)	2 (1.4)
Pharyngeal wall	1 (0.7)	4 (2.6)
Glossopharyngeal sulcus	8 (5.9)	4 (2.6)
Other	8 (5.9)	4 (2.6)
T category
T1	32 (23.5)	38 (25)
T2	54 (39.7)	63 (41.5)
T3	29 (21.3)	28 (18.4)
T4	21 (15.4)	23 (15.1)
N category
N0	11 (8.1)	15 (9.9)
N1	20 (14.7)	16 (10.5)
N2	104 (76.5)	103 (74.3)
N2a	9 (6.6)	17 (11.2)
N2b	65 (47.8)	63 (41.4)
N2c	30 (22.1)	34 (22.4)
N3	1 (0.7)	7 (4.6)
AJCC Stage
I	2 (1.5)	1 (0.7)
II	4 (2.9)	6 (3.9)
III	23 (16.9)	22 (14.5)
IV	107 (78.7)	123 (80.9)
Pathological Grade
I	1 (0.7)	2 (1.3)
I-II		1 (0.7)
II	49 (36)	49 (32.2)
II-III	5 (3.7)	1 (0.7)
III	64 (47.1)	66 (43.4)
IV	2 (1.5)	1 (0.7)
NA	15 (11)	26 (17.1)
HPV status
Positive	115 (84.6)
Negative	21 (15.4)

## Sheet: Table S4
Characteristics	Training set; n (%)	Test set; n (%)
Sex
F	23 (16.7)	25 (16.7)
M	115 (83.3)	125 (83.3)
Age, y: median (IQR)	58 (52-65)	57 (53-65)
Ethnicity
White	129 (93.5)	132 (88)
Black	3 (2.2)	9 (6)
Hispanic	11 (3.8)	6 (4)
Asian	1 (0.7)	2 (1.3)
American Indian/Alaska Native	0 (0)	1 (0.7)
Smoking status
Former	54 (39.1)	53 (35.3)
Current	42 (30.4)	37 (24.7)
Never	42 (30.4)	60 (40)
Tumor laterality
Right	64 (46.3)	76 (50.7)
Left	74 (53.6)	73 (48.6)
Bilateral	0 (0)	1 (0.7)
Subsite of origin within the oropharynx
Base of tongue	66 (47.8)	80 (53.3)
Tonsil	51 (37)	60 (40)
Soft palate	3 (2.2)	2 (1.3)
Pharyngeal wall	1 (0.7)	1 (0.7)
Glossopharyngeal sulcus	10 (7.2)	2 (1.3)
Other	7 (5.1)	5 (3.3)
T category
T1	32 (23.2)	38 (25.3)
T2	57 (41.3)	60 (40)
T3	28 (20.2)	29 (19.3)
T4	21 (15.2)	23 (15.3)
N category
N0	0 (10)	16 (10.7)
N1	18 (13)	18 (12)
N2	217 (75.4)	110 (73.3)
N2a	10 (7.2)	6 (10.7)
N2b	68 (49.3)	60 (40)
N2c	30 (21.7)	34 (22.6)
N3	2 (1.4)	6 (4)
AJCC Stage
I	2 (1.4)	1 (0.7)
II	4 (2.9)	6 (4)
III	20 (14.5)	25 (16.7)
IV	112 (81.2)	118 (78.7)
Pathological Grade
I	1 (0.7)	2 (1.3)
I-II	0 (0)	1 (0.7)
II	52 (37.7)	46 (30.7)
II-III	6 (4.3)	6 (4)
III	61 (44.2)	69 (46)
IV	2 (1.4)	4 (0.7)
NA	16 (11.6)	25 (16.7)
Radiation treatment course duration; median (IQR)	43 (39-44)	43 (39-44)
Total prescribed radiation treatment dose in Grays; median (IQR)	70 (66-70)	70 (66-70)
Number of radiation treatment fractions	33 (30-33)	33 (30-33)
Dose per fraction in Grays; medain (IQR)	2.12 (2.12-2.2)	2.12 (2.12-2.2)
